# Supplementary material for: Aqua­(1,10-phenanthroline)(pyridine-2,6-dicarboxyl­ato)nickel(II) pyridine-2,6-di­carboxylic acid solvate tetra­hydrate
Source: Acta Crystallogr Sect E Struct Rep Online. 2008 Dec 3;65(Pt 1):m2–3. doi: 10.1107/S1600536808039378 (PMC2967847; doi:10.1107/S1600536808039378)
Supplement: Supplementary file 1 [file e-65-000m2-sup1.cif]

##############################################################################
###                                                                        ###
###        Electronic paper (Acta Crystallographica Section E)             ###
###                                                                        ###
##############################################################################
#                                                                            #
# This CIF contains the data in a paper accepted for publication in Acta     #
# Crystallographica Section E. It conforms to the requirements of Notes      #
# for Authors for Section E, and has been peer reviewed under the auspices   #
# of the IUCr Commission on Journals.                                        #
#                                                                            #
# Full details of the Crystallographic Information File format               #
# are given in the paper "The Crystallographic Information File (CIF):       #
# a New Standard Archive File for Crystallography" by S. R. Hall, F. H.      #
# Allen and I. D. Brown [Acta Cryst. (1991), A47, 655-685].                  #
#                                                                            #
# The current version of the core CIF dictionary is obtainable from          #
# ftp://ftp.iucr.org/pub/cif_core.dic. The current version number is 2.4.    #
#                                                                            #
# Software is freely available for graphical display of the structure(s) in  #
# this CIF.  For information consult the CIF home page http://www.iucr.org/  #
# cif/home.html                                                              #
#                                                                            #
# This file may be used for bona fide research purposes within the           #
# scientific community so long as proper attribution is given to the journal # 
# article from which it was obtained.                                        #
#                                                                            #
##############################################################################
                                             
data_I
_audit_creation_method     SHELXL-97
_chemical_name_systematic
;
Aqua(1,10-phenanthroline)(pyridine-2,6-dicarboxylato)nickel(II)
pyridine-2,6-dicarboxylic acid solvate tetrahydrate
;
_chemical_name_common     ?
_chemical_formula_moiety     'C19 H13 N3 Ni O5, C7 H5 N O4, 4(H2 O)'
_chemical_formula_sum     'C26 H26 N4 Ni O13'
_chemical_formula_iupac
                       '[Ni (C7 H3 N O4) (C12 H8 N2) (H2 O)], C7 H5 N O4, 4H2 O'
_chemical_formula_weight     661.22
_chemical_melting_point     ?
_symmetry_cell_setting     triclinic
_symmetry_space_group_name_H-M     'P -1'
_symmetry_space_group_name_Hall     '-P 1'
loop_
    _symmetry_equiv_pos_as_xyz
    'x, y, z'
    '-x, -y, -z'
_cell_length_a     9.9454(7)
_cell_length_b     11.3524(7)
_cell_length_c     12.7687(10)
_cell_angle_alpha     76.527(2)
_cell_angle_beta     81.252(2)
_cell_angle_gamma     76.131(2)
_cell_volume     1354.00(17)
_cell_formula_units_Z     2
_cell_measurement_reflns_used     2738
_cell_measurement_theta_min     2.55
_cell_measurement_theta_max     34.68
_cell_measurement_temperature     100(2)
_exptl_crystal_description     prism
_exptl_crystal_colour     blue
_exptl_crystal_size_max     0.41
_exptl_crystal_size_mid     0.32
_exptl_crystal_size_min     0.26
_exptl_crystal_density_diffrn     1.622
_exptl_crystal_density_meas     ?
_exptl_crystal_density_method     'not measured'
_exptl_crystal_F_000     684
_exptl_absorpt_coefficient_mu     0.796
_exptl_absorpt_correction_type     'multi-scan'
_exptl_absorpt_process_details     '(SADABS; Sheldrick, 1996)'
_exptl_absorpt_correction_T_min     0.7362
_exptl_absorpt_correction_T_max     0.8198
_exptl_special_details
;
;
_diffrn_ambient_temperature     100(2)
_diffrn_radiation_type     MoK\a
_diffrn_radiation_wavelength     0.71073
_diffrn_radiation_source     'fine-focus sealed tube'
_diffrn_radiation_monochromator     graphite
_diffrn_measurement_device_type     'Bruker SMART APEXII'
_diffrn_measurement_method     \w
_diffrn_detector_area_resol_mean     ?
_diffrn_reflns_number     14769
_diffrn_reflns_av_R_equivalents     0.0234
_diffrn_reflns_av_sigmaI/netI     0.0295
_diffrn_reflns_theta_min     1.65
_diffrn_reflns_theta_max     28.00
_diffrn_reflns_theta_full     28.00
_diffrn_measured_fraction_theta_max     0.994
_diffrn_measured_fraction_theta_full     0.994
_diffrn_reflns_limit_h_min     -13
_diffrn_reflns_limit_h_max     13
_diffrn_reflns_limit_k_min     -14
_diffrn_reflns_limit_k_max     14
_diffrn_reflns_limit_l_min     -16
_diffrn_reflns_limit_l_max     16
_diffrn_standards_number     ?
_diffrn_standards_interval_count     ?
_diffrn_standards_interval_time     ?
_diffrn_standards_decay_%     ?
_refine_special_details
;
Refinement of <i>F</i>^2^ against ALL reflections. The weighted <i>R</i>-factor
<i>wR</i> and goodness of fit <i>S</i> are based on <i>F</i>^2^, conventional
<i>R</i>-factors <i>R</i> are based on <i>F</i>, with <i>F</i> set to zero for
negative <i>F</i>^2^. The threshold expression of <i>F</i>^2^ >
\s(<i>F</i>^2^) is used only for calculating <i>R</i>-factors(gt) <i>etc</i>.
and is not relevant to the choice of reflections for refinement.
<i>R</i>-factors based on <i>F</i>^2^ are statistically about twice as large
as those based on <i>F</i>, and <i>R</i>- factors based on ALL data will be
even larger.
;
_reflns_number_total     6485
_reflns_number_gt     5910
_reflns_threshold_expression     I>2\s(I)
_refine_ls_structure_factor_coef     Fsqd
_refine_ls_matrix_type     full
_refine_ls_R_factor_all     0.0385
_refine_ls_R_factor_gt     0.0343
_refine_ls_wR_factor_gt     0.0893
_refine_ls_wR_factor_ref     0.0918
_refine_ls_goodness_of_fit_ref     1.008
_refine_ls_restrained_S_all     1.008
_refine_ls_number_reflns     6485
_refine_ls_number_parameters     397
_refine_ls_number_restraints     0
_refine_ls_hydrogen_treatment     constr
_refine_ls_weighting_scheme     calc
_refine_ls_weighting_details
             'calc w=1/[\s^2^(Fo^2^)+(0.04P)^2^+1.76P] where P=(Fo^2^+2Fc^2^)/3'
_atom_sites_solution_hydrogens     mixed
_atom_sites_solution_primary     direct
_atom_sites_solution_secondary     difmap
_refine_ls_shift/su_max     0.000
_refine_ls_shift/su_mean     0.000
_refine_diff_density_max     0.470
_refine_diff_density_min     -0.510
_refine_ls_extinction_method     none
_refine_ls_extinction_coef     ?
loop_
    _atom_type_symbol
    _atom_type_description
    _atom_type_scat_dispersion_real
    _atom_type_scat_dispersion_imag
    _atom_type_scat_source
    'C' 'C' 0.0033 0.0016
                         'International Tables Vol C Tables 4.2.6.8 and 6.1.1.4'
    'H' 'H' 0.0000 0.0000
                         'International Tables Vol C Tables 4.2.6.8 and 6.1.1.4'
    'N' 'N' 0.0061 0.0033
                         'International Tables Vol C Tables 4.2.6.8 and 6.1.1.4'
    'O' 'O' 0.0106 0.0060
                         'International Tables Vol C Tables 4.2.6.8 and 6.1.1.4'
    'Ni' 'Ni' 0.3393 1.1124
                         'International Tables Vol C Tables 4.2.6.8 and 6.1.1.4'
_computing_data_collection     'APEX2 (Bruker, 2007)'
_computing_cell_refinement     'SAINT (Bruker, 2007)'
_computing_data_reduction     'SAINT (Bruker, 2007)'
_computing_structure_solution     'SHELXS97 (Sheldrick, 2008)'
_computing_structure_refinement     'SHELXL97 (Sheldrick, 2008)'
_computing_molecular_graphics
;
SHELXTL (Sheldrick, 2008) and Mercury (Macrae <i>et al.</i>,
2006)
;
_computing_publication_material     'SHELXL97 (Sheldrick, 2008)'
loop_
    _atom_site_type_symbol
    _atom_site_label
    _atom_site_fract_x
    _atom_site_fract_y
    _atom_site_fract_z
    _atom_site_U_iso_or_equiv
    _atom_site_adp_type
    _atom_site_calc_flag
    _atom_site_refinement_flags
    _atom_site_occupancy
    _atom_site_disorder_assembly
    _atom_site_disorder_group
    Ni Ni1 0.14557(2) 0.61408(2) 0.219863(18) 0.01073(7) Uani d . 1 . .
    O O1 0.27282(14) 0.74827(12) 0.17880(10) 0.0147(3) Uani d . 1 . .
    O O2 0.42638(15) 0.81778(13) 0.24813(11) 0.0200(3) Uani d . 1 . .
    O O3 0.06221(13) 0.46491(12) 0.32080(10) 0.0135(3) Uani d . 1 . .
    O O4 0.07765(14) 0.33692(12) 0.48273(11) 0.0154(3) Uani d . 1 . .
    O O5 0.32914(16) 1.18635(13) 0.32094(11) 0.0203(3) Uani d . 1 . .
    H H5A 0.2927 1.1262 0.3229 0.024 Uiso calc R 1 . .
    O O6 0.43646(15) 1.24853(13) 0.43060(12) 0.0204(3) Uani d . 1 . .
    O O7 0.08261(14) 0.88178(12) 0.42880(11) 0.0163(3) Uani d . 1 . .
    O O8 0.06159(14) 0.77645(12) 0.59989(11) 0.0171(3) Uani d . 1 . .
    H H8A 0.0140 0.7401 0.5742 0.021 Uiso calc R 1 . .
    N N1 0.23864(15) 0.58307(14) 0.35305(12) 0.0116(3) Uani d . 1 . .
    N N2 0.05900(16) 0.65260(14) 0.07697(12) 0.0129(3) Uani d . 1 . .
    N N3 0.29117(16) 0.49314(14) 0.13877(12) 0.0127(3) Uani d . 1 . .
    N N4 0.24313(16) 1.01566(14) 0.48213(12) 0.0134(3) Uani d . 1 . .
    C C1 0.32172(18) 0.65734(16) 0.35902(14) 0.0121(3) Uani d . 1 . .
    C C2 0.37457(19) 0.65049(17) 0.45478(15) 0.0146(3) Uani d . 1 . .
    H H2A 0.4327 0.7041 0.4592 0.018 Uiso calc R 1 . .
    C C3 0.33980(19) 0.56227(18) 0.54497(15) 0.0155(4) Uani d . 1 . .
    H H3A 0.3740 0.5560 0.6120 0.019 Uiso calc R 1 . .
    C C4 0.25558(19) 0.48366(17) 0.53718(15) 0.0139(3) Uani d . 1 . .
    H H4B 0.2330 0.4222 0.5975 0.017 Uiso calc R 1 . .
    C C5 0.20561(18) 0.49817(16) 0.43806(14) 0.0116(3) Uani d . 1 . .
    C C6 0.34375(19) 0.74912(16) 0.25348(15) 0.0137(3) Uani d . 1 . .
    C C7 0.10751(18) 0.42734(16) 0.41213(14) 0.0118(3) Uani d . 1 . .
    C C8 -0.05952(19) 0.72987(17) 0.04897(15) 0.0152(3) Uani d . 1 . .
    H H8B -0.1158 0.7734 0.1008 0.018 Uiso calc R 1 . .
    C C9 -0.1049(2) 0.74989(18) -0.05366(15) 0.0172(4) Uani d . 1 . .
    H H9A -0.1902 0.8060 -0.0704 0.021 Uiso calc R 1 . .
    C C10 -0.0251(2) 0.68771(18) -0.12991(15) 0.0171(4) Uani d . 1 . .
    H H10A -0.0540 0.7010 -0.2001 0.021 Uiso calc R 1 . .
    C C11 0.1005(2) 0.60376(18) -0.10257(15) 0.0154(4) Uani d . 1 . .
    C C12 0.1883(2) 0.53061(19) -0.17468(15) 0.0185(4) Uani d . 1 . .
    H H12A 0.1647 0.5407 -0.2461 0.022 Uiso calc R 1 . .
    C C13 0.3046(2) 0.44706(19) -0.14207(16) 0.0186(4) Uani d . 1 . .
    H H13A 0.3606 0.3991 -0.1909 0.022 Uiso calc R 1 . .
    C C14 0.34446(19) 0.42989(17) -0.03512(15) 0.0150(3) Uani d . 1 . .
    C C15 0.4619(2) 0.34293(17) 0.00459(16) 0.0175(4) Uani d . 1 . .
    H H15A 0.5207 0.2914 -0.0402 0.021 Uiso calc R 1 . .
    C C16 0.4904(2) 0.33338(17) 0.10809(16) 0.0168(4) Uani d . 1 . .
    H H16A 0.5691 0.2750 0.1357 0.020 Uiso calc R 1 . .
    C C17 0.40235(19) 0.41079(17) 0.17342(15) 0.0149(3) Uani d . 1 . .
    H H17A 0.4235 0.4036 0.2450 0.018 Uiso calc R 1 . .
    C C18 0.26186(19) 0.50255(16) 0.03579(14) 0.0130(3) Uani d . 1 . .
    C C19 0.13779(19) 0.58987(16) 0.00219(14) 0.0131(3) Uani d . 1 . .
    C C20 0.32109(19) 1.08231(17) 0.50875(15) 0.0138(3) Uani d . 1 . .
    C C21 0.3586(2) 1.06598(18) 0.61277(16) 0.0175(4) Uani d . 1 . .
    H H21A 0.4139 1.1161 0.6285 0.021 Uiso calc R 1 . .
    C C22 0.3128(2) 0.97428(19) 0.69244(16) 0.0189(4) Uani d . 1 . .
    H H22A 0.3371 0.9596 0.7642 0.023 Uiso calc R 1 . .
    C C23 0.2307(2) 0.90385(18) 0.66607(15) 0.0167(4) Uani d . 1 . .
    H H23A 0.1978 0.8406 0.7194 0.020 Uiso calc R 1 . .
    C C24 0.19803(18) 0.92821(16) 0.56006(15) 0.0131(3) Uani d . 1 . .
    C C25 0.36731(19) 1.17943(17) 0.41766(15) 0.0157(4) Uani d . 1 . .
    C C26 0.10791(18) 0.86000(16) 0.52254(15) 0.0133(3) Uani d . 1 . .
    O O1W -0.02250(14) 0.73999(12) 0.28080(11) 0.0162(3) Uani d . 1 . .
    H H1 -0.0342 0.7339 0.3490 0.024 Uiso d R 1 . .
    H H2 -0.0089 0.8098 0.2446 0.024 Uiso d R 1 . .
    O O2W 0.20162(16) 1.03365(13) 0.25314(11) 0.0206(3) Uani d . 1 . .
    H H3 0.2729 0.9812 0.2350 0.031 Uiso d R 1 . .
    H H4 0.1654 0.9911 0.3094 0.031 Uiso d R 1 . .
    O O3W 0.00061(15) 0.96907(14) 0.14753(12) 0.0238(3) Uani d . 1 . .
    H H5 0.0484 1.0092 0.1701 0.036 Uiso d R 1 . .
    H H6 0.0279 0.9587 0.0833 0.036 Uiso d R 1 . .
    O O4W -0.2328(2) 1.09864(16) 0.03141(15) 0.0428(5) Uani d . 1 . .
    H H7 -0.2480 1.1528 -0.0263 0.064 Uiso d R 1 . .
    H H8 -0.2752 1.0400 0.0390 0.064 Uiso d R 1 . .
    O O5W 0.5989(2) 0.92774(19) 0.06799(16) 0.0443(5) Uani d . 1 . .
    H H9 0.5842 0.8595 0.1070 0.066 Uiso d R 1 . .
    H H10 0.5340 0.9780 0.0964 0.066 Uiso d R 1 . .
loop_
    _atom_site_aniso_label
    _atom_site_aniso_U_11
    _atom_site_aniso_U_22
    _atom_site_aniso_U_33
    _atom_site_aniso_U_12
    _atom_site_aniso_U_13
    _atom_site_aniso_U_23
    Ni1 0.01194(12) 0.01138(12) 0.00901(11) -0.00305(8) -0.00187(8) -0.00123(8)
    O1 0.0164(6) 0.0140(6) 0.0136(6) -0.0047(5) -0.0022(5) -0.0008(5)
    O2 0.0198(7) 0.0206(7) 0.0217(7) -0.0116(6) -0.0009(5) -0.0020(6)
    O3 0.0145(6) 0.0154(6) 0.0113(6) -0.0053(5) -0.0023(5) -0.0013(5)
    O4 0.0178(6) 0.0146(6) 0.0139(6) -0.0068(5) -0.0018(5) 0.0004(5)
    O5 0.0295(8) 0.0183(7) 0.0165(7) -0.0131(6) -0.0065(6) 0.0006(5)
    O6 0.0236(7) 0.0193(7) 0.0218(7) -0.0110(6) -0.0049(6) -0.0026(6)
    O7 0.0174(6) 0.0177(6) 0.0147(6) -0.0067(5) -0.0028(5) -0.0015(5)
    O8 0.0207(7) 0.0167(6) 0.0161(6) -0.0099(5) -0.0029(5) -0.0009(5)
    N1 0.0111(7) 0.0117(7) 0.0119(7) -0.0023(5) -0.0011(5) -0.0028(5)
    N2 0.0151(7) 0.0126(7) 0.0115(7) -0.0050(6) -0.0021(6) -0.0009(5)
    N3 0.0148(7) 0.0121(7) 0.0121(7) -0.0057(6) -0.0012(6) -0.0013(5)
    N4 0.0136(7) 0.0131(7) 0.0138(7) -0.0034(6) -0.0020(6) -0.0023(6)
    C1 0.0102(8) 0.0115(8) 0.0144(8) -0.0015(6) -0.0009(6) -0.0034(6)
    C2 0.0121(8) 0.0163(8) 0.0171(9) -0.0038(7) -0.0020(7) -0.0056(7)
    C3 0.0137(8) 0.0196(9) 0.0139(8) -0.0016(7) -0.0043(6) -0.0048(7)
    C4 0.0133(8) 0.0153(8) 0.0119(8) -0.0018(7) -0.0024(6) -0.0009(6)
    C5 0.0109(8) 0.0113(8) 0.0123(8) -0.0012(6) -0.0015(6) -0.0027(6)
    C6 0.0134(8) 0.0123(8) 0.0146(8) -0.0016(6) 0.0001(6) -0.0032(6)
    C7 0.0117(8) 0.0119(8) 0.0121(8) -0.0026(6) 0.0009(6) -0.0038(6)
    C8 0.0165(9) 0.0143(8) 0.0145(9) -0.0040(7) -0.0027(7) -0.0007(7)
    C9 0.0171(9) 0.0178(9) 0.0159(9) -0.0050(7) -0.0053(7) 0.0017(7)
    C10 0.0194(9) 0.0207(9) 0.0122(8) -0.0081(7) -0.0046(7) 0.0010(7)
    C11 0.0167(9) 0.0184(9) 0.0126(8) -0.0079(7) -0.0010(7) -0.0021(7)
    C12 0.0218(9) 0.0244(10) 0.0123(8) -0.0098(8) -0.0003(7) -0.0055(7)
    C13 0.0194(9) 0.0244(10) 0.0148(9) -0.0098(8) 0.0033(7) -0.0077(7)
    C14 0.0159(8) 0.0161(8) 0.0145(8) -0.0075(7) 0.0014(7) -0.0035(7)
    C15 0.0166(9) 0.0158(9) 0.0205(9) -0.0058(7) 0.0044(7) -0.0060(7)
    C16 0.0140(8) 0.0146(8) 0.0202(9) -0.0029(7) -0.0001(7) -0.0016(7)
    C17 0.0157(8) 0.0141(8) 0.0148(8) -0.0051(7) -0.0007(7) -0.0012(7)
    C18 0.0149(8) 0.0134(8) 0.0117(8) -0.0072(7) -0.0002(6) -0.0009(6)
    C19 0.0149(8) 0.0136(8) 0.0116(8) -0.0065(7) -0.0007(6) -0.0012(6)
    C20 0.0125(8) 0.0136(8) 0.0153(8) -0.0024(6) -0.0021(6) -0.0028(7)
    C21 0.0177(9) 0.0189(9) 0.0190(9) -0.0062(7) -0.0039(7) -0.0060(7)
    C22 0.0218(9) 0.0226(9) 0.0135(9) -0.0056(8) -0.0044(7) -0.0038(7)
    C23 0.0188(9) 0.0167(9) 0.0146(9) -0.0053(7) -0.0021(7) -0.0012(7)
    C24 0.0119(8) 0.0120(8) 0.0151(8) -0.0021(6) -0.0011(6) -0.0030(6)
    C25 0.0157(8) 0.0144(8) 0.0172(9) -0.0033(7) -0.0026(7) -0.0028(7)
    C26 0.0121(8) 0.0113(8) 0.0163(8) -0.0019(6) -0.0009(6) -0.0031(6)
    O1W 0.0178(6) 0.0170(6) 0.0126(6) -0.0011(5) -0.0008(5) -0.0037(5)
    O2W 0.0291(8) 0.0170(7) 0.0158(7) -0.0069(6) -0.0043(6) -0.0001(5)
    O3W 0.0238(7) 0.0283(8) 0.0233(8) -0.0102(6) -0.0030(6) -0.0081(6)
    O4W 0.0644(13) 0.0272(9) 0.0417(11) -0.0193(9) -0.0339(10) 0.0116(8)
    O5W 0.0342(10) 0.0487(11) 0.0398(11) -0.0134(9) 0.0049(8) 0.0100(9)
_geom_special_details
;
All e.s.d.'s (except the e.s.d. in the dihedral angle between two l.s. planes)
are estimated using the full covariance matrix. The cell e.s.d.'s are taken
into account individually in the estimation of e.s.d.'s in distances, angles
and torsion angles; correlations between e.s.d.'s in cell parameters are only
used when they are defined by crystal symmetry. An approximate (isotropic)
treatment of cell e.s.d.'s is used for estimating e.s.d.'s involving l.s.
planes.
;
loop_
    _geom_bond_atom_site_label_1
    _geom_bond_atom_site_label_2
    _geom_bond_site_symmetry_2
    _geom_bond_distance
    _geom_bond_publ_flag
    Ni1 N1 . 1.9790(15) y
    Ni1 N2 . 2.0462(15) y
    Ni1 N3 . 2.0754(16) y
    Ni1 O1W . 2.1023(13) y
    Ni1 O1 . 2.1325(13) y
    Ni1 O3 . 2.1325(13) y
    O1 C6 . 1.272(2) ?
    O2 C6 . 1.246(2) ?
    O3 C7 . 1.257(2) ?
    O4 C7 . 1.260(2) ?
    O5 C25 . 1.326(2) ?
    O5 H5A . 0.8400 ?
    O6 C25 . 1.212(2) ?
    O7 C26 . 1.217(2) ?
    O8 C26 . 1.312(2) ?
    O8 H8A . 0.8400 ?
    N1 C5 . 1.331(2) ?
    N1 C1 . 1.335(2) ?
    N2 C8 . 1.332(2) ?
    N2 C19 . 1.362(2) ?
    N3 C17 . 1.324(2) ?
    N3 C18 . 1.364(2) ?
    N4 C20 . 1.331(2) ?
    N4 C24 . 1.339(2) ?
    C1 C2 . 1.382(3) ?
    C1 C6 . 1.522(2) ?
    C2 C3 . 1.399(3) ?
    C2 H2A . 0.9500 ?
    C3 C4 . 1.390(3) ?
    C3 H3A . 0.9500 ?
    C4 C5 . 1.390(2) ?
    C4 H4B . 0.9500 ?
    C5 C7 . 1.519(2) ?
    C8 C9 . 1.402(3) ?
    C8 H8B . 0.9500 ?
    C9 C10 . 1.376(3) ?
    C9 H9A . 0.9500 ?
    C10 C11 . 1.414(3) ?
    C10 H10A . 0.9500 ?
    C11 C19 . 1.406(3) ?
    C11 C12 . 1.436(3) ?
    C12 C13 . 1.360(3) ?
    C12 H12A . 0.9500 ?
    C13 C14 . 1.436(3) ?
    C13 H13A . 0.9500 ?
    C14 C18 . 1.404(3) ?
    C14 C15 . 1.411(3) ?
    C15 C16 . 1.368(3) ?
    C15 H15A . 0.9500 ?
    C16 C17 . 1.409(3) ?
    C16 H16A . 0.9500 ?
    C17 H17A . 0.9500 ?
    C18 C19 . 1.437(3) ?
    C20 C21 . 1.393(3) ?
    C20 C25 . 1.504(3) ?
    C21 C22 . 1.385(3) ?
    C21 H21A . 0.9500 ?
    C22 C23 . 1.394(3) ?
    C22 H22A . 0.9500 ?
    C23 C24 . 1.389(3) ?
    C23 H23A . 0.9500 ?
    C24 C26 . 1.506(3) ?
    O1W H1 . 0.8500 ?
    O1W H2 . 0.8501 ?
    O2W H3 . 0.8500 ?
    O2W H4 . 0.8500 ?
    O3W H5 . 0.8501 ?
    O3W H6 . 0.8501 ?
    O4W H7 . 0.8499 ?
    O4W H8 . 0.8500 ?
    O5W H9 . 0.8500 ?
    O5W H10 . 0.8500 ?
loop_
    _geom_angle_atom_site_label_1
    _geom_angle_atom_site_label_2
    _geom_angle_atom_site_label_3
    _geom_angle_site_symmetry_1
    _geom_angle_site_symmetry_3
    _geom_angle
    _geom_angle_publ_flag
    N1 Ni1 N2 . . 176.22(6) y
    N1 Ni1 N3 . . 98.32(6) y
    N2 Ni1 N3 . . 80.66(6) y
    N1 Ni1 O1W . . 91.23(6) y
    N2 Ni1 O1W . . 89.89(6) y
    N3 Ni1 O1W . . 170.36(6) ?
    N1 Ni1 O1 . . 78.03(6) ?
    N2 Ni1 O1 . . 98.33(6) ?
    N3 Ni1 O1 . . 91.53(5) ?
    O1W Ni1 O1 . . 91.76(5) ?
    N1 Ni1 O3 . . 77.62(6) ?
    N2 Ni1 O3 . . 106.01(5) ?
    N3 Ni1 O3 . . 91.48(5) ?
    O1W Ni1 O3 . . 89.24(5) ?
    O1 Ni1 O3 . . 155.65(5) y
    C6 O1 Ni1 . . 114.67(11) ?
    C7 O3 Ni1 . . 114.38(11) ?
    C25 O5 H5A . . 109.5 ?
    C26 O8 H8A . . 109.5 ?
    C5 N1 C1 . . 121.56(16) ?
    C5 N1 Ni1 . . 119.38(12) ?
    C1 N1 Ni1 . . 118.66(12) ?
    C8 N2 C19 . . 117.89(16) ?
    C8 N2 Ni1 . . 128.89(13) ?
    C19 N2 Ni1 . . 113.21(12) ?
    C17 N3 C18 . . 118.21(16) ?
    C17 N3 Ni1 . . 129.43(13) ?
    C18 N3 Ni1 . . 112.35(12) ?
    C20 N4 C24 . . 117.95(16) ?
    N1 C1 C2 . . 121.05(16) ?
    N1 C1 C6 . . 113.02(15) ?
    C2 C1 C6 . . 125.88(16) ?
    C1 C2 C3 . . 117.96(17) ?
    C1 C2 H2A . . 121.0 ?
    C3 C2 H2A . . 121.0 ?
    C4 C3 C2 . . 120.48(17) ?
    C4 C3 H3A . . 119.8 ?
    C2 C3 H3A . . 119.8 ?
    C5 C4 C3 . . 117.65(17) ?
    C5 C4 H4B . . 121.2 ?
    C3 C4 H4B . . 121.2 ?
    N1 C5 C4 . . 121.29(16) ?
    N1 C5 C7 . . 111.82(15) ?
    C4 C5 C7 . . 126.87(16) ?
    O2 C6 O1 . . 126.39(17) ?
    O2 C6 C1 . . 118.29(16) ?
    O1 C6 C1 . . 115.32(16) ?
    O3 C7 O4 . . 125.29(17) ?
    O3 C7 C5 . . 116.47(15) ?
    O4 C7 C5 . . 118.24(16) ?
    N2 C8 C9 . . 122.90(18) ?
    N2 C8 H8B . . 118.6 ?
    C9 C8 H8B . . 118.6 ?
    C10 C9 C8 . . 119.48(18) ?
    C10 C9 H9A . . 120.3 ?
    C8 C9 H9A . . 120.3 ?
    C9 C10 C11 . . 119.17(17) ?
    C9 C10 H10A . . 120.4 ?
    C11 C10 H10A . . 120.4 ?
    C19 C11 C10 . . 117.33(17) ?
    C19 C11 C12 . . 119.15(17) ?
    C10 C11 C12 . . 123.49(17) ?
    C13 C12 C11 . . 120.85(18) ?
    C13 C12 H12A . . 119.6 ?
    C11 C12 H12A . . 119.6 ?
    C12 C13 C14 . . 121.23(18) ?
    C12 C13 H13A . . 119.4 ?
    C14 C13 H13A . . 119.4 ?
    C18 C14 C15 . . 117.11(17) ?
    C18 C14 C13 . . 118.81(17) ?
    C15 C14 C13 . . 124.07(18) ?
    C16 C15 C14 . . 119.53(17) ?
    C16 C15 H15A . . 120.2 ?
    C14 C15 H15A . . 120.2 ?
    C15 C16 C17 . . 119.54(18) ?
    C15 C16 H16A . . 120.2 ?
    C17 C16 H16A . . 120.2 ?
    N3 C17 C16 . . 122.47(17) ?
    N3 C17 H17A . . 118.8 ?
    C16 C17 H17A . . 118.8 ?
    N3 C18 C14 . . 123.15(17) ?
    N3 C18 C19 . . 116.67(16) ?
    C14 C18 C19 . . 120.16(17) ?
    N2 C19 C11 . . 123.22(17) ?
    N2 C19 C18 . . 116.97(16) ?
    C11 C19 C18 . . 119.77(17) ?
    N4 C20 C21 . . 123.74(17) ?
    N4 C20 C25 . . 115.21(16) ?
    C21 C20 C25 . . 121.05(17) ?
    C22 C21 C20 . . 117.81(17) ?
    C22 C21 H21A . . 121.1 ?
    C20 C21 H21A . . 121.1 ?
    C21 C22 C23 . . 119.22(18) ?
    C21 C22 H22A . . 120.4 ?
    C23 C22 H22A . . 120.4 ?
    C24 C23 C22 . . 118.47(17) ?
    C24 C23 H23A . . 120.8 ?
    C22 C23 H23A . . 120.8 ?
    N4 C24 C23 . . 122.80(17) ?
    N4 C24 C26 . . 113.94(16) ?
    C23 C24 C26 . . 123.26(16) ?
    O6 C25 O5 . . 120.81(17) ?
    O6 C25 C20 . . 122.40(17) ?
    O5 C25 C20 . . 116.79(16) ?
    O7 C26 O8 . . 124.45(17) ?
    O7 C26 C24 . . 121.99(16) ?
    O8 C26 C24 . . 113.56(16) ?
    Ni1 O1W H1 . . 116.7 ?
    Ni1 O1W H2 . . 102.9 ?
    H1 O1W H2 . . 114.9 ?
    H3 O2W H4 . . 101.8 ?
    H5 O3W H6 . . 113.4 ?
    H7 O4W H8 . . 113.0 ?
    H9 O5W H10 . . 99.9 ?
loop_
    _geom_torsion_atom_site_label_1
    _geom_torsion_atom_site_label_2
    _geom_torsion_atom_site_label_3
    _geom_torsion_atom_site_label_4
    _geom_torsion_site_symmetry_1
    _geom_torsion_site_symmetry_2
    _geom_torsion_site_symmetry_3
    _geom_torsion_site_symmetry_4
    _geom_torsion
    _geom_torsion_publ_flag
    N1 Ni1 O1 C6 . . . . -1.09(12) ?
    N2 Ni1 O1 C6 . . . . 179.94(12) ?
    N3 Ni1 O1 C6 . . . . -99.28(13) ?
    O1W Ni1 O1 C6 . . . . 89.79(13) ?
    O3 Ni1 O1 C6 . . . . -2.3(2) ?
    N1 Ni1 O3 C7 . . . . -0.40(12) ?
    N2 Ni1 O3 C7 . . . . 178.50(12) ?
    N3 Ni1 O3 C7 . . . . 97.79(13) ?
    O1W Ni1 O3 C7 . . . . -91.82(12) ?
    O1 Ni1 O3 C7 . . . . 0.8(2) ?
    N3 Ni1 N1 C5 . . . . -93.15(14) ?
    O1W Ni1 N1 C5 . . . . 85.50(13) ?
    O1 Ni1 N1 C5 . . . . 177.05(14) ?
    O3 Ni1 N1 C5 . . . . -3.45(13) ?
    N3 Ni1 N1 C1 . . . . 94.01(13) ?
    O1W Ni1 N1 C1 . . . . -87.35(13) ?
    O1 Ni1 N1 C1 . . . . 4.20(13) ?
    O3 Ni1 N1 C1 . . . . -176.30(14) ?
    N3 Ni1 N2 C8 . . . . 177.64(16) ?
    O1W Ni1 N2 C8 . . . . -0.40(16) ?
    O1 Ni1 N2 C8 . . . . -92.17(16) ?
    O3 Ni1 N2 C8 . . . . 88.78(16) ?
    N3 Ni1 N2 C19 . . . . -3.34(12) ?
    O1W Ni1 N2 C19 . . . . 178.62(12) ?
    O1 Ni1 N2 C19 . . . . 86.85(12) ?
    O3 Ni1 N2 C19 . . . . -92.20(12) ?
    N1 Ni1 N3 C17 . . . . 7.14(16) ?
    N2 Ni1 N3 C17 . . . . -176.54(16) ?
    O1 Ni1 N3 C17 . . . . 85.27(16) ?
    O3 Ni1 N3 C17 . . . . -70.56(16) ?
    N1 Ni1 N3 C18 . . . . -173.91(12) ?
    N2 Ni1 N3 C18 . . . . 2.41(12) ?
    O1 Ni1 N3 C18 . . . . -95.78(12) ?
    O3 Ni1 N3 C18 . . . . 108.39(12) ?
    C5 N1 C1 C2 . . . . -1.3(3) ?
    Ni1 N1 C1 C2 . . . . 171.37(13) ?
    C5 N1 C1 C6 . . . . -178.88(15) ?
    Ni1 N1 C1 C6 . . . . -6.2(2) ?
    N1 C1 C2 C3 . . . . 0.8(3) ?
    C6 C1 C2 C3 . . . . 178.04(17) ?
    C1 C2 C3 C4 . . . . 0.6(3) ?
    C2 C3 C4 C5 . . . . -1.4(3) ?
    C1 N1 C5 C4 . . . . 0.4(3) ?
    Ni1 N1 C5 C4 . . . . -172.21(13) ?
    C1 N1 C5 C7 . . . . 178.71(15) ?
    Ni1 N1 C5 C7 . . . . 6.08(19) ?
    C3 C4 C5 N1 . . . . 0.9(3) ?
    C3 C4 C5 C7 . . . . -177.09(17) ?
    Ni1 O1 C6 O2 . . . . 179.10(15) ?
    Ni1 O1 C6 C1 . . . . -1.73(19) ?
    N1 C1 C6 O2 . . . . -175.69(16) ?
    C2 C1 C6 O2 . . . . 6.9(3) ?
    N1 C1 C6 O1 . . . . 5.1(2) ?
    C2 C1 C6 O1 . . . . -172.37(17) ?
    Ni1 O3 C7 O4 . . . . -176.60(14) ?
    Ni1 O3 C7 C5 . . . . 3.63(19) ?
    N1 C5 C7 O3 . . . . -6.3(2) ?
    C4 C5 C7 O3 . . . . 171.87(17) ?
    N1 C5 C7 O4 . . . . 173.91(15) ?
    C4 C5 C7 O4 . . . . -7.9(3) ?
    C19 N2 C8 C9 . . . . -0.7(3) ?
    Ni1 N2 C8 C9 . . . . 178.26(13) ?
    N2 C8 C9 C10 . . . . 0.1(3) ?
    C8 C9 C10 C11 . . . . 0.7(3) ?
    C9 C10 C11 C19 . . . . -0.8(3) ?
    C9 C10 C11 C12 . . . . 177.34(18) ?
    C19 C11 C12 C13 . . . . 1.2(3) ?
    C10 C11 C12 C13 . . . . -176.87(18) ?
    C11 C12 C13 C14 . . . . -0.6(3) ?
    C12 C13 C14 C18 . . . . -0.9(3) ?
    C12 C13 C14 C15 . . . . 178.47(18) ?
    C18 C14 C15 C16 . . . . -0.3(3) ?
    C13 C14 C15 C16 . . . . -179.67(18) ?
    C14 C15 C16 C17 . . . . -0.2(3) ?
    C18 N3 C17 C16 . . . . 0.0(3) ?
    Ni1 N3 C17 C16 . . . . 178.89(13) ?
    C15 C16 C17 N3 . . . . 0.3(3) ?
    C17 N3 C18 C14 . . . . -0.5(3) ?
    Ni1 N3 C18 C14 . . . . -179.59(14) ?
    C17 N3 C18 C19 . . . . 177.93(16) ?
    Ni1 N3 C18 C19 . . . . -1.15(19) ?
    C15 C14 C18 N3 . . . . 0.7(3) ?
    C13 C14 C18 N3 . . . . -179.93(16) ?
    C15 C14 C18 C19 . . . . -177.73(16) ?
    C13 C14 C18 C19 . . . . 1.7(3) ?
    C8 N2 C19 C11 . . . . 0.6(3) ?
    Ni1 N2 C19 C11 . . . . -178.56(14) ?
    C8 N2 C19 C18 . . . . -177.09(16) ?
    Ni1 N2 C19 C18 . . . . 3.77(19) ?
    C10 C11 C19 N2 . . . . 0.2(3) ?
    C12 C11 C19 N2 . . . . -178.06(17) ?
    C10 C11 C19 C18 . . . . 177.79(16) ?
    C12 C11 C19 C18 . . . . -0.4(3) ?
    N3 C18 C19 N2 . . . . -1.7(2) ?
    C14 C18 C19 N2 . . . . 176.74(16) ?
    N3 C18 C19 C11 . . . . -179.51(16) ?
    C14 C18 C19 C11 . . . . -1.0(3) ?
    C24 N4 C20 C21 . . . . 0.2(3) ?
    C24 N4 C20 C25 . . . . -179.58(16) ?
    N4 C20 C21 C22 . . . . 0.6(3) ?
    C25 C20 C21 C22 . . . . -179.68(17) ?
    C20 C21 C22 C23 . . . . -0.7(3) ?
    C21 C22 C23 C24 . . . . 0.2(3) ?
    C20 N4 C24 C23 . . . . -0.8(3) ?
    C20 N4 C24 C26 . . . . 178.62(16) ?
    C22 C23 C24 N4 . . . . 0.6(3) ?
    C22 C23 C24 C26 . . . . -178.76(17) ?
    N4 C20 C25 O6 . . . . 178.52(18) ?
    C21 C20 C25 O6 . . . . -1.3(3) ?
    N4 C20 C25 O5 . . . . -1.7(2) ?
    C21 C20 C25 O5 . . . . 178.54(17) ?
    N4 C24 C26 O7 . . . . 1.8(3) ?
    C23 C24 C26 O7 . . . . -178.84(18) ?
    N4 C24 C26 O8 . . . . -178.54(15) ?
    C23 C24 C26 O8 . . . . 0.9(3) ?
loop_
    _geom_hbond_atom_site_label_D
    _geom_hbond_atom_site_label_H
    _geom_hbond_atom_site_label_A
    _geom_hbond_site_symmetry_A
    _geom_hbond_distance_DH
    _geom_hbond_distance_HA
    _geom_hbond_distance_DA
    _geom_hbond_angle_DHA
    _geom_hbond_publ_flag
    O5 H5A O2W 1_555 0.84 1.964 2.730(2) 151.05 y
    O8 H8A O4 2_566 0.84 1.733 2.573(2) 177.44 y
    O1W H1 O4 2_566 0.85 2.128 2.946(2) 161.43 y
    O1W H2 O3W 1_555 0.85 1.953 2.796(2) 171.06 y
    O2W H3 O2 1_555 0.85 2.092 2.900(2) 158.67 y
    O2W H4 O7 1_555 0.85 1.941 2.788(2) 174.02 y
    O3W H5 O2W 1_555 0.85 2.087 2.887(2) 156.66 y
    O3W H6 O4W 2_575 0.85 2.371 3.083(3) 141.71 y
    O4W H7 O1 2_575 0.85 2.027 2.864(3) 168.23 y
    O4W H8 O5W 1_455 0.85 1.932 2.772(3) 169.14 y
    O5W H9 O2 1_555 0.85 2.244 2.878(3) 131.44 y
    O2W H4 N4 1_555 0.85 2.540 2.968(2) 112.00 y
    O5 H5A N4 1_555 0.84 2.180 2.669(2) 117.00 y
    C2 H2A O6 2_676 0.95 2.280 3.105(2) 144.00 y
    C8 H8B O1W 1_555 0.95 2.520 3.070(2) 117.00 y
    C12 H12A O3 2_565 0.95 2.600 3.317(2) 132.00 y
    C15 H15A O1 2_665 0.95 2.520 3.385(2) 151.00 y
data_global
_journal_date_recd_electronic     2008-09-03
_journal_date_accepted     2008-11-23
_journal_name_full     'Acta Crystallographica, Section E'
_journal_year     2009
_journal_volume     65
_journal_issue      1
_journal_page_first     m2
_journal_page_last     m3
_journal_paper_category     QM
_journal_coeditor_code     OM2263
_publ_contact_author_name     'Javad Safaei-Ghomi'
_publ_contact_author_address
;
Department of Chemistry, Faculty of Science, University of Kashan,
51167 Kashan,
Iran
;
_publ_contact_author_email     safaei@kashanu.ac.ir
_publ_contact_author_fax     '009803615552935'
_publ_contact_author_phone     '009803615555333'
_publ_section_title
;
Aqua(1,10-phenanthroline)(pyridine-2,6-dicarboxylato)nickel(II)
pyridine-2,6-dicarboxylic acid solvate tetrahydrate
;
loop_
    _publ_author_name
    _publ_author_footnote
    _publ_author_address
    'Safaei-Ghomi, Javad' .
;
Department of Chemistry, Faculty of Science, University of Kashan
51167 Kashan, Iran
;
    'Aghabozorg, Hossein' .
;
Faculty of Chemistry, Tarbiat Moallem University, Tehran, Iran
;
    'Motyeian, Elham' .
;
Department of Chemistry, Faculty of Science, Payame Noor University (PNU),
Qom, Iran
;
    'Ghadermazi, Mohammad' .
;
Department of Chemistry, University of Kurdistan, Sanandaj, Iran
;
