# Supplementary material for: Aqua­(1,10-phenanthroline)(pyridine-2,6-dicarboxyl­ato)nickel(II) pyridine-2,6-di­carboxylic acid solvate tetra­hydrate
Source: Acta Crystallogr Sect E Struct Rep Online. 2008 Dec 3;65(Pt 1):m2–3. doi: 10.1107/S1600536808039378 (PMC2967847; doi:10.1107/S1600536808039378)
Supplement: Supplementary file 2 [file e-65-000m2-Isup2.hkl]

# 
# h,k,l, Fc-squared, Fo-squared, sigma(Fo-squared) and status flag 
# 
data_I
_shelx_title ' a in P-1' 
_shelx_refln_list_code          4 
_shelx_F_calc_maximum      271.64 
_exptl_crystal_F_000       684.00 
_reflns_d_resolution_high  0.7570 
 
loop_ 
 _symmetry_equiv_pos_as_xyz 
 'x, y, z' 
 '-x, -y, -z' 
 
_cell_length_a     9.9454 
_cell_length_b    11.3524 
_cell_length_c    12.7687 
_cell_angle_alpha  76.527 
_cell_angle_beta   81.252 
_cell_angle_gamma  76.131 
 
_shelx_F_squared_multiplier     1.000 
 
loop_ 
 _refln_index_h 
 _refln_index_k 
 _refln_index_l 
 _refln_F_squared_calc 
 _refln_F_squared_meas 
 _refln_F_squared_sigma 
 _refln_observed_status 
   1   0   0     5067.56     5227.25     99.20 o 
   2   0   0     1847.01     2037.60     28.52 o 
   3   0   0     1240.55     1181.83     17.76 o 
   4   0   0      682.77      753.69     17.91 o 
   5   0   0      187.36      238.49      6.74 o 
   6   0   0       33.26       61.38      4.87 o 
   7   0   0        6.76       11.11      3.97 o 
   8   0   0        4.90        8.61      5.21 o 
   9   0   0       41.84       67.33      6.81 o 
  10   0   0      316.08      335.54     13.51 o 
  11   0   0      177.01      172.00     10.68 o 
  12   0   0       55.84       42.91      9.94 o 
 -12   1   0      202.15      196.58     21.74 o 
 -11   1   0      639.90      655.45     20.96 o 
 -10   1   0      413.70      410.21     17.11 o 
  -9   1   0      124.80      123.91      8.07 o 
  -8   1   0      390.97      407.60     22.20 o 
  -7   1   0       50.64       53.86      2.81 o 
  -6   1   0       54.10       60.74      2.67 o 
  -5   1   0     3884.33     4050.53     57.77 o 
  -4   1   0     2462.78     2434.93     38.33 o 
  -3   1   0     3811.28     3708.54     52.83 o 
  -2   1   0     2386.60     2384.47     42.22 o 
  -1   1   0     7020.25     7391.34    126.03 o 
   0   1   0     5729.27     5282.66    288.45 o 
   1   1   0      297.23      296.01     12.59 o 
   2   1   0     3909.69     3934.70     54.65 o 
   3   1   0       21.59       18.56      2.91 o 
   4   1   0      483.91      446.33      9.29 o 
   5   1   0      471.86      550.65     10.19 o 
   6   1   0      878.55      873.55     15.26 o 
   7   1   0     1282.84     1356.71     22.39 o 
   8   1   0       26.01       23.10      5.91 o 
   9   1   0      945.87      981.29     29.40 o 
  10   1   0      555.16      546.57     17.36 o 
  11   1   0       36.16       30.99      6.39 o 
  12   1   0       85.42       88.46     13.73 o 
 -12   2   0      241.22      250.54     15.56 o 
 -11   2   0      333.80      279.92     13.49 o 
 -10   2   0      249.55      249.00     39.09 o 
  -9   2   0     1073.74     1063.15     26.87 o 
  -8   2   0     1078.18     1047.29     42.99 o 
  -7   2   0       34.52       50.69      5.33 o 
  -6   2   0       86.15       68.20      5.21 o 
  -5   2   0     3899.96     3801.48     69.13 o 
  -4   2   0       14.45       50.69      7.45 o 
  -3   2   0      420.99      480.31     11.40 o 
  -2   2   0    13996.62    14604.59    176.54 o 
  -1   2   0     2196.27     2254.64     49.69 o 
   0   2   0     3025.46     3155.39     86.37 o 
   1   2   0     1384.43     1355.69     24.58 o 
   2   2   0    14283.07    14489.53    372.45 o 
   3   2   0      365.06      368.65      8.27 o 
   4   2   0     1337.67     1250.92     19.34 o 
   5   2   0    11702.79    12247.68    168.52 o 
   6   2   0      657.37      651.66     12.25 o 
   7   2   0       92.87      116.86      4.81 o 
   8   2   0      303.81      297.27      8.15 o 
   9   2   0      889.75      903.27     17.39 o 
  10   2   0        0.64       10.77      5.51 o 
  11   2   0      114.37      118.93      8.54 o 
  12   2   0      377.73      422.66     16.35 o 
 -11   3   0       58.99       58.66      7.94 o 
 -10   3   0      450.16      450.24     16.83 o 
  -9   3   0      596.06      583.13     18.47 o 
  -8   3   0       22.95       28.98      5.18 o 
  -7   3   0       38.21       56.72      5.62 o 
  -6   3   0     1695.32     1545.92     59.11 o 
  -5   3   0      479.93      469.70     13.28 o 
  -4   3   0      541.04      470.61     12.54 o 
  -3   3   0      904.57      848.94     24.41 o 
  -2   3   0     3063.34     3172.38     87.50 o 
  -1   3   0      148.15      169.86      3.91 o 
   0   3   0      707.80      743.88     22.99 o 
   1   3   0     5157.55     5199.52     89.31 o 
   2   3   0    27343.40    27162.49    876.54 o 
   3   3   0       78.34       94.58      5.34 o 
   4   3   0      836.78      987.19     25.26 o 
   5   3   0      121.24      114.17      4.01 o 
   6   3   0      239.09      259.41      6.65 o 
   7   3   0      196.72      170.73      5.74 o 
   8   3   0      505.99      492.76     11.03 o 
   9   3   0      398.88      391.66     10.03 o 
  10   3   0       69.11       75.01      7.58 o 
  11   3   0      308.83      317.40     13.34 o 
  12   3   0       86.38       83.68      8.20 o 
 -11   4   0      127.72      136.15     12.12 o 
 -10   4   0      185.75      159.26     10.75 o 
  -9   4   0      146.97      145.96      9.59 o 
  -8   4   0      113.37      114.35      9.94 o 
  -7   4   0       48.54       61.24      6.02 o 
  -6   4   0      331.17      338.65     11.95 o 
  -5   4   0      408.74      405.79     12.62 o 
  -4   4   0     2168.71     2082.45     40.55 o 
  -3   4   0     6595.42     6695.09    111.46 o 
  -2   4   0      493.08      416.53      9.63 o 
  -1   4   0        9.80       12.43      1.41 o 
   0   4   0        4.34        7.02      1.52 o 
   1   4   0       36.27       64.70      2.99 o 
   2   4   0     1695.64     1768.89     26.19 o 
   3   4   0     1189.69     1111.83     17.47 o 
   4   4   0    14384.11    14686.23    282.55 o 
   5   4   0       75.73       47.11      3.47 o 
   6   4   0      101.09      112.24      4.37 o 
   7   4   0       43.82       46.87      3.28 o 
   8   4   0     1057.30     1130.82     20.12 o 
   9   4   0      103.16      112.02      5.50 o 
  10   4   0       98.66      111.87      5.82 o 
  11   4   0      785.52      795.25     17.19 o 
  12   4   0        0.94       -0.24      4.93 o 
 -10   5   0       57.98       45.71      8.92 o 
  -9   5   0       10.70       18.19      9.31 o 
  -8   5   0      712.52      641.04     19.92 o 
  -7   5   0      419.72      410.10     20.37 o 
  -6   5   0      320.51      307.65     11.85 o 
  -5   5   0       21.45       26.61      4.21 o 
  -4   5   0     2288.29     2273.39     51.70 o 
  -3   5   0      257.63      296.54      6.82 o 
  -2   5   0      381.59      434.40      8.82 o 
  -1   5   0     1552.66     1566.75     26.12 o 
   0   5   0      694.62      578.21     10.46 o 
   1   5   0      646.88      726.88     12.48 o 
   2   5   0      516.26      410.18     10.47 o 
   3   5   0     6064.36     5962.04     83.66 o 
   4   5   0     3913.67     4224.79     60.44 o 
   5   5   0        6.16       14.73      1.98 o 
   6   5   0     1070.57     1049.66     18.05 o 
   7   5   0     2064.17     2039.76     32.02 o 
   8   5   0       37.23       44.79      3.59 o 
   9   5   0       67.38       65.60      4.35 o 
  10   5   0     1294.02     1325.65     24.06 o 
  11   5   0      262.77      274.22     11.62 o 
  12   5   0      113.08      121.18     13.84 o 
 -10   6   0       11.67        7.12      6.01 o 
  -9   6   0      450.27      418.97     16.73 o 
  -8   6   0     1206.01     1136.25     41.09 o 
  -7   6   0      450.85      414.87     15.26 o 
  -6   6   0      208.76      218.65     10.53 o 
  -5   6   0       65.83       71.93      6.13 o 
  -4   6   0      268.99      267.60      8.40 o 
  -3   6   0      280.19      274.54      8.68 o 
  -2   6   0      690.15      755.38     16.33 o 
  -1   6   0     1020.66      995.32     16.98 o 
   0   6   0      862.75      873.46     15.13 o 
   1   6   0        8.61       10.04      2.71 o 
   2   6   0     2244.74     2310.54     34.56 o 
   3   6   0     1833.97     1954.38     29.76 o 
   4   6   0     2695.22     2868.01     49.80 o 
   5   6   0      370.02      391.02      9.65 o 
   6   6   0      440.84      427.88     17.20 o 
   7   6   0        2.36        1.60      3.13 o 
   8   6   0      619.57      597.68     12.80 o 
   9   6   0       33.89       35.78      3.82 o 
  10   6   0      269.74      241.38     11.35 o 
  11   6   0        1.00       -1.33      5.20 o 
  12   6   0      510.57      543.78     23.53 o 
  -9   7   0     1176.88     1238.61     33.12 o 
  -8   7   0      109.39      114.75      9.33 o 
  -7   7   0       12.96        9.04      4.88 o 
  -6   7   0      222.13      237.64     17.74 o 
  -5   7   0      255.06      256.65     21.32 o 
  -4   7   0        6.61        5.71      1.94 o 
  -3   7   0        3.17       13.43      2.80 o 
  -2   7   0     3080.84     3132.15     63.28 o 
  -1   7   0     4225.58     4539.11     68.25 o 
   0   7   0      682.46      709.04     13.37 o 
   1   7   0     2678.43     2744.10     41.03 o 
   2   7   0     1856.94     1819.16     28.38 o 
   3   7   0      231.66      257.29      6.37 o 
   4   7   0      110.40      136.39      4.27 o 
   5   7   0      154.78      180.54      9.80 o 
   6   7   0       48.97       57.16      3.71 o 
   7   7   0      152.58      126.19     15.52 o 
   8   7   0      151.55      155.69      8.59 o 
   9   7   0      169.36      164.12      9.31 o 
  10   7   0      177.05      168.19      9.78 o 
  11   7   0      164.08      188.96     12.05 o 
  12   7   0      680.31      680.06     21.25 o 
  -9   8   0      263.66      305.25     40.53 o 
  -8   8   0       16.28       17.36      6.18 o 
  -7   8   0      489.14      484.71     23.95 o 
  -6   8   0      603.53      572.39     18.75 o 
  -5   8   0        0.69        4.38      4.06 o 
  -4   8   0        0.77        0.60      3.70 o 
  -3   8   0     1298.56     1328.23     31.51 o 
  -2   8   0      476.15      484.20     10.96 o 
  -1   8   0      977.90     1009.24     36.08 o 
   0   8   0      977.84      958.62     17.37 o 
   1   8   0     1829.18     1814.11     28.98 o 
   2   8   0        0.53        3.87      1.88 o 
   3   8   0      376.89      336.64     17.04 o 
   4   8   0        9.47       12.90      3.86 o 
   5   8   0     1090.33     1125.56     25.87 o 
   6   8   0     3249.33     3205.16     60.96 o 
   7   8   0      857.73      796.97     55.18 o 
   8   8   0      567.97      574.22     17.51 o 
   9   8   0        4.18        4.18      4.33 o 
  10   8   0      136.57      144.98      9.39 o 
  11   8   0       17.24       21.92      5.84 o 
  12   8   0      122.69      142.22     10.22 o 
  -8   9   0      181.05      213.94     19.42 o 
  -7   9   0      907.26      916.99     26.65 o 
  -6   9   0       86.10       83.37      8.37 o 
  -5   9   0      206.12      182.84     16.19 o 
  -4   9   0        4.18        3.62      4.64 o 
  -3   9   0      127.41      114.63      5.50 o 
  -2   9   0     1171.96     1209.11     21.78 o 
  -1   9   0      215.16      216.65      7.25 o 
   0   9   0      312.67      290.54      8.63 o 
   1   9   0        7.55       21.73      2.97 o 
   2   9   0        3.25        6.17      3.88 o 
   3   9   0     1306.48     1268.70     26.05 o 
   4   9   0     2494.03     2473.01     80.68 o 
   5   9   0     3004.97     2774.84     89.53 o 
   6   9   0      449.12      398.01     34.28 o 
   7   9   0     1182.45     1105.81     27.23 o 
   8   9   0      195.45      180.55     10.12 o 
   9   9   0       54.17       50.47      6.78 o 
  10   9   0       17.74       24.40      5.95 o 
  11   9   0       96.79       99.65      8.96 o 
  -7  10   0      177.30      222.96     14.93 o 
  -6  10   0      148.71      136.02     16.86 o 
  -5  10   0       25.21       25.38      6.37 o 
  -4  10   0     1087.03     1109.34     28.54 o 
  -3  10   0      443.90      433.80     19.32 o 
  -2  10   0        1.54        3.31      3.53 o 
  -1  10   0      222.02      212.50      8.34 o 
   0  10   0        8.67        7.86      2.95 o 
   1  10   0        3.46        6.56      2.69 o 
   2  10   0     2410.78     2293.07     58.51 o 
   3  10   0      584.36      576.37     17.06 o 
   4  10   0     1646.41     1589.11     34.92 o 
   5  10   0      429.79      419.08     14.62 o 
   6  10   0      162.85      174.51      9.91 o 
   7  10   0      412.14      394.54     15.03 o 
   8  10   0       50.76       42.92      6.53 o 
   9  10   0      106.66       82.49     13.80 o 
  10  10   0      182.88      177.02     14.30 o 
  11  10   0      408.19      396.81     33.09 o 
  -6  11   0      558.52      562.57     20.68 o 
  -5  11   0      352.71      401.67     22.80 o 
  -4  11   0       36.82       19.09      5.95 o 
  -3  11   0      285.70      301.85     13.29 o 
  -2  11   0      499.72      537.01     13.39 o 
  -1  11   0      437.38      438.14     11.70 o 
   0  11   0        3.07        1.04      2.77 o 
   1  11   0        9.63       19.25      4.79 o 
   2  11   0      595.24      560.88     17.22 o 
   3  11   0     2113.49     2036.70     42.92 o 
   4  11   0      207.99      175.43     15.74 o 
   5  11   0      196.65      166.52     10.05 o 
   6  11   0      301.31      302.94     13.15 o 
   7  11   0       30.72       23.44      6.67 o 
   8  11   0       39.68       44.56      7.07 o 
   9  11   0       90.45       77.80      8.45 o 
  10  11   0       35.42       29.12      6.85 o 
  -4  12   0       27.59       19.10      6.51 o 
  -3  12   0      422.91      402.00     15.94 o 
  -2  12   0      372.62      383.09     15.09 o 
  -1  12   0       68.94       64.15      5.53 o 
   0  12   0      582.89      599.31     44.22 o 
   1  12   0     1048.62     1086.28     26.94 o 
   2  12   0     1363.87     1301.84     49.49 o 
   3  12   0       36.66       41.47      6.46 o 
   4  12   0      370.67      348.22     14.04 o 
   5  12   0      264.92      255.82     12.54 o 
   6  12   0        7.26       10.32      9.24 o 
   7  12   0      212.38      184.36     11.32 o 
   8  12   0       12.58       11.24      5.63 o 
   9  12   0        1.60        0.32      4.99 o 
  -3  13   0       87.81       96.99      9.13 o 
  -2  13   0        0.60        9.69      7.87 o 
  -1  13   0      110.24      126.73     14.82 o 
   0  13   0       98.23       92.16      9.10 o 
   1  13   0      212.64      179.70     10.33 o 
   2  13   0        5.59        5.80      4.97 o 
   3  13   0     1114.78     1080.91     45.49 o 
   4  13   0      412.06      377.37     30.63 o 
   5  13   0       49.71       61.88      7.86 o 
   6  13   0       60.91       40.87      7.29 o 
   7  13   0      276.23      259.78     39.16 o 
   8  13   0       59.95       68.00      8.94 o 
   0  14   0      251.59      260.67     12.72 o 
   1  14   0       10.57        4.44      6.88 o 
   2  14   0        1.68        5.77      5.09 o 
   3  14   0      327.76      310.87     14.41 o 
   4  14   0       11.68       16.77      6.27 o 
   5  14   0       18.97       11.36      5.77 o 
   6  14   0      107.83      102.45      9.90 o 
  -5 -14   1      272.65      241.11     13.36 o 
  -4 -14   1      185.52      207.26     19.63 o 
  -3 -14   1       33.16       32.46      7.02 o 
  -2 -14   1       17.43       11.84      5.89 o 
  -1 -14   1      424.34      413.73     16.38 o 
   0 -14   1      127.32      123.68      9.45 o 
  -7 -13   1       33.13       35.05      7.57 o 
  -6 -13   1       99.96      107.67      9.44 o 
  -5 -13   1       80.31       81.75      8.62 o 
  -4 -13   1      193.86      178.68     10.97 o 
  -3 -13   1       19.74       16.54      5.80 o 
  -2 -13   1      240.78      250.85     25.29 o 
  -1 -13   1      114.51      115.89      8.85 o 
   0 -13   1        2.93        3.44      4.57 o 
   1 -13   1      169.25      187.14     16.79 o 
   2 -13   1      457.49      517.86     27.19 o 
  -9 -12   1      569.96      586.64     21.08 o 
  -8 -12   1      174.05      148.80     10.83 o 
  -7 -12   1        1.19       -6.97      4.98 o 
  -6 -12   1      129.67      137.61     10.82 o 
  -5 -12   1       39.74       55.04      7.36 o 
  -4 -12   1       39.01       41.37      6.51 o 
  -3 -12   1      564.78      587.71     18.64 o 
  -2 -12   1      678.49      634.83     19.17 o 
  -1 -12   1        5.48       -1.33      4.19 o 
   0 -12   1        6.98       19.07      5.08 o 
   1 -12   1        3.84        5.91      3.36 o 
   2 -12   1       66.44       70.95     10.64 o 
   3 -12   1       58.69       62.19      7.68 o 
   4 -12   1      298.31      300.14     18.62 o 
 -10 -11   1      153.18      156.75     17.39 o 
  -9 -11   1      175.76      161.09     11.13 o 
  -8 -11   1     1125.53     1009.40     27.60 o 
  -7 -11   1     1003.14      940.13     25.89 o 
  -6 -11   1      635.21      578.82     19.09 o 
  -5 -11   1      174.25      170.76     15.24 o 
  -4 -11   1      324.79      313.18     13.06 o 
  -3 -11   1      700.17      673.55     40.18 o 
  -2 -11   1      115.65      116.38      7.98 o 
  -1 -11   1       27.79       26.98      3.71 o 
   0 -11   1       22.75       24.72      3.88 o 
   1 -11   1       72.29       80.78      5.68 o 
   2 -11   1        4.11        6.45      3.50 o 
   3 -11   1      313.26      326.81     13.84 o 
   4 -11   1      460.09      457.45     17.02 o 
   5 -11   1      117.89      119.56      9.85 o 
   6 -11   1      125.54      115.50     10.16 o 
 -10 -10   1       19.76        8.81      5.18 o 
  -9 -10   1       40.29       27.72      6.13 o 
  -8 -10   1     1396.28     1321.54     32.18 o 
  -7 -10   1      651.81      618.89     19.50 o 
  -6 -10   1        7.15        8.70      4.57 o 
  -5 -10   1       61.79       64.89      8.22 o 
  -4 -10   1     2501.27     2424.05     48.97 o 
  -3 -10   1      249.58      243.56     10.57 o 
  -2 -10   1      466.92      490.51     11.56 o 
  -1 -10   1       22.99       34.49      9.02 o 
   0 -10   1      840.91      864.34     19.51 o 
   1 -10   1      111.02      103.61      6.49 o 
   2 -10   1      165.58      182.32      8.49 o 
   3 -10   1      233.27      259.40     12.02 o 
   4 -10   1       82.43       87.33      7.97 o 
   5 -10   1       14.14       12.50      5.61 o 
   6 -10   1      176.91      149.63     10.63 o 
   7 -10   1      465.54      466.52     18.59 o 
 -11  -9   1        1.69        4.02      5.08 o 
 -10  -9   1        4.66        4.24      8.08 o 
  -9  -9   1       13.38       12.43      4.87 o 
  -8  -9   1      483.31      477.89     32.81 o 
  -7  -9   1      146.51      134.97      8.74 o 
  -6  -9   1     1559.90     1477.86     47.49 o 
  -5  -9   1     3970.22     3919.21     73.23 o 
  -4  -9   1      385.63      397.56     13.55 o 
  -3  -9   1      890.44      898.47     16.85 o 
  -2  -9   1      729.13      680.56     13.82 o 
  -1  -9   1     2781.93     2788.45     43.00 o 
   0  -9   1      736.57      710.96     19.41 o 
   1  -9   1        0.94       -0.26      2.46 o 
   2  -9   1      136.79      146.95      6.13 o 
   3  -9   1       34.24       37.32      3.77 o 
   4  -9   1       61.98       66.78     12.54 o 
   5  -9   1      523.45      523.78     17.91 o 
   6  -9   1      451.32      487.06     17.53 o 
   7  -9   1       80.27       91.84      9.11 o 
   8  -9   1        2.94        3.48      7.27 o 
 -11  -8   1      107.22      110.40      8.95 o 
 -10  -8   1       31.18       40.15      6.26 o 
  -9  -8   1      633.61      628.03     18.99 o 
  -8  -8   1      100.13      108.83      8.02 o 
  -7  -8   1      137.23      126.06      7.99 o 
  -6  -8   1     1104.05     1096.60     25.85 o 
  -5  -8   1     3235.81     3113.81     66.72 o 
  -4  -8   1     1222.49     1186.36     20.49 o 
  -3  -8   1      425.18      410.36      9.41 o 
  -2  -8   1       67.97       62.16      3.71 o 
  -1  -8   1      115.71      120.23      4.98 o 
   0  -8   1      217.99      198.45      7.32 o 
   1  -8   1     1898.24     1974.59     31.61 o 
   2  -8   1      999.43      960.69     19.92 o 
   3  -8   1      257.21      273.51     11.72 o 
   4  -8   1       11.99       27.39      4.91 o 
   5  -8   1      372.30      387.11     14.48 o 
   6  -8   1      495.84      467.53     16.81 o 
   7  -8   1       47.01       47.36      7.22 o 
   8  -8   1      203.78      202.36     12.15 o 
   9  -8   1      128.79      126.76     10.68 o 
 -12  -7   1        4.49        2.95      5.05 o 
 -11  -7   1      339.99      315.18     13.63 o 
 -10  -7   1     1266.54     1265.86     30.44 o 
  -9  -7   1      663.59      626.97     18.62 o 
  -8  -7   1      653.28      632.55     18.14 o 
  -7  -7   1     1179.62     1154.50     27.98 o 
  -6  -7   1     7684.67     7716.17    109.39 o 
  -5  -7   1      533.34      511.92     10.67 o 
  -4  -7   1      246.99      250.57      9.25 o 
  -3  -7   1       30.74       41.45      2.94 o 
  -2  -7   1       98.36       89.41      4.05 o 
  -1  -7   1      533.50      571.95     11.49 o 
   0  -7   1     3050.61     3101.59     46.12 o 
   1  -7   1     1458.90     1398.45     23.17 o 
   2  -7   1      981.96     1006.63     17.88 o 
   3  -7   1       86.42       91.59      4.38 o 
   4  -7   1      798.97      821.68     15.48 o 
   5  -7   1      388.97      402.26     13.98 o 
   6  -7   1       66.77       56.70      7.90 o 
   7  -7   1      411.48      393.58     15.38 o 
   8  -7   1       90.73      113.46      9.36 o 
   9  -7   1       31.22       26.15      9.06 o 
 -12  -6   1        2.62       -0.24      5.83 o 
 -11  -6   1      226.61      249.22     16.37 o 
 -10  -6   1      622.09      610.63     32.10 o 
  -9  -6   1       35.22       41.71      5.29 o 
  -8  -6   1     1766.50     1773.64     51.67 o 
  -7  -6   1      107.80      100.71      4.83 o 
  -6  -6   1      106.71      109.79      4.73 o 
  -5  -6   1        4.42       15.14      2.58 o 
  -4  -6   1     7773.49     7840.60    109.89 o 
  -3  -6   1     2401.09     2475.94     44.19 o 
  -2  -6   1       27.42       41.25      8.55 o 
  -1  -6   1      299.64      273.21      7.92 o 
   0  -6   1     2007.97     2042.14     31.23 o 
   1  -6   1     2254.20     2336.95     35.36 o 
   2  -6   1      320.39      300.15      9.39 o 
   3  -6   1       81.11       83.49      3.87 o 
   4  -6   1      229.42      246.50      7.22 o 
   5  -6   1       67.98       70.34      8.08 o 
   6  -6   1      275.23      264.31     11.55 o 
   7  -6   1      853.28      829.39     23.00 o 
   8  -6   1      118.34      116.72      9.03 o 
   9  -6   1      121.39      115.53      9.39 o 
  10  -6   1      106.66       88.12      9.28 o 
 -12  -5   1       38.92       30.35      9.27 o 
 -11  -5   1      268.07      283.44     12.05 o 
 -10  -5   1      258.92      250.81      8.61 o 
  -9  -5   1     1153.03     1136.99     21.01 o 
  -8  -5   1       75.77       85.12      6.43 o 
  -7  -5   1       15.13       13.28      2.60 o 
  -6  -5   1      515.65      546.41     11.28 o 
  -5  -5   1      677.41      720.02     13.35 o 
  -4  -5   1    17091.24    18294.51    250.96 o 
  -3  -5   1     3325.01     3439.13     54.89 o 
  -2  -5   1      102.60       94.89      3.54 o 
  -1  -5   1     6715.74     6834.41    101.80 o 
   0  -5   1      366.95      374.13     10.50 o 
   1  -5   1       89.95       89.07      4.14 o 
   2  -5   1       24.93       34.17      2.79 o 
   3  -5   1     2482.09     2551.81     38.11 o 
   4  -5   1       32.09       55.37     12.07 o 
   5  -5   1      282.95      299.23     10.88 o 
   6  -5   1      573.35      601.86     19.35 o 
   7  -5   1      171.15      172.04     16.93 o 
   8  -5   1      913.22      907.79     24.75 o 
   9  -5   1      480.78      475.70     53.91 o 
  10  -5   1       90.18       82.16      8.69 o 
 -12  -4   1      425.58      465.17     17.04 o 
 -11  -4   1        0.75       12.14      3.76 o 
 -10  -4   1       47.63       47.63      4.55 o 
  -9  -4   1      407.99      411.43     10.51 o 
  -8  -4   1      833.46      886.29     16.89 o 
  -7  -4   1        0.12        2.32      2.04 o 
  -6  -4   1      249.61      268.95      6.93 o 
  -5  -4   1      490.22      508.36     12.07 o 
  -4  -4   1     1908.14     2034.73     38.01 o 
  -3  -4   1     4428.48     4574.32     64.80 o 
  -2  -4   1     6192.56     6101.82     85.09 o 
  -1  -4   1       13.94       14.34      3.06 o 
   0  -4   1      119.84      128.56      3.76 o 
   1  -4   1      371.80      398.72      9.34 o 
   2  -4   1      423.31      382.17      7.65 o 
   3  -4   1     1290.30     1443.43     22.47 o 
   4  -4   1      572.80      631.38     22.27 o 
   5  -4   1     2142.67     2096.26     56.23 o 
   6  -4   1      328.63      322.39     18.12 o 
   7  -4   1      238.96      219.42     10.23 o 
   8  -4   1     1025.82      943.40     24.81 o 
   9  -4   1      530.54      480.69     17.08 o 
  10  -4   1      191.49      165.75     10.79 o 
  11  -4   1       39.56       36.70     11.20 o 
 -12  -3   1      394.41      406.83     16.10 o 
 -11  -3   1       60.18       60.05      7.94 o 
 -10  -3   1      393.91      393.52     13.82 o 
  -9  -3   1     1090.25     1083.51     20.10 o 
  -8  -3   1        1.35       26.76      3.20 o 
  -7  -3   1      726.97      718.53     13.86 o 
  -6  -3   1      364.29      371.54      8.47 o 
  -5  -3   1      169.02      163.52      5.71 o 
  -4  -3   1      849.97      810.65     13.58 o 
  -3  -3   1      262.54      222.07      5.04 o 
  -2  -3   1    30855.26    30537.99    940.03 o 
  -1  -3   1      997.23      986.22     15.23 o 
   0  -3   1     1019.21     1047.00     16.05 o 
   1  -3   1       20.19       15.19      3.40 o 
   2  -3   1     4514.13     4663.67     65.40 o 
   3  -3   1      214.02      181.85      6.02 o 
   4  -3   1     1184.00     1025.39     22.22 o 
   5  -3   1      683.11      676.69     23.46 o 
   6  -3   1       34.77       50.34      6.88 o 
   7  -3   1      875.89      815.73     28.24 o 
   8  -3   1      465.57      430.90     20.37 o 
   9  -3   1      197.64      193.26     10.70 o 
  10  -3   1      196.28      198.64     11.27 o 
  11  -3   1      165.25      176.21     14.15 o 
 -12  -2   1      144.41      123.47      9.44 o 
 -11  -2   1      133.30      130.04      8.88 o 
 -10  -2   1      484.47      514.57     16.44 o 
  -9  -2   1      141.95      138.08      8.19 o 
  -8  -2   1       73.77       70.43      4.13 o 
  -7  -2   1     2927.17     2893.31     43.50 o 
  -6  -2   1     4479.21     4677.36     67.09 o 
  -5  -2   1       69.61       83.90      3.55 o 
  -4  -2   1     1543.95     1785.57     26.73 o 
  -3  -2   1     2525.60     2827.67     43.08 o 
  -2  -2   1     8586.23     9076.01    124.70 o 
  -1  -2   1      102.88      124.76      2.93 o 
   0  -2   1     2207.04     2312.94     32.72 o 
   1  -2   1      970.50      945.41     14.30 o 
   2  -2   1       50.52       59.51      2.31 o 
   3  -2   1     1140.36     1241.94     16.00 o 
   4  -2   1      812.64      813.25     17.95 o 
   5  -2   1      100.20       90.67      7.38 o 
   6  -2   1      182.67      174.96     13.49 o 
   7  -2   1      430.55      429.09     22.37 o 
   8  -2   1       10.25       19.07      5.20 o 
   9  -2   1      530.05      498.08     19.35 o 
  10  -2   1      558.28      526.74     17.92 o 
  11  -2   1      347.63      339.20     14.88 o 
  12  -2   1       10.27        7.11      6.85 o 
 -12  -1   1      491.03      513.69     18.69 o 
 -11  -1   1       53.89       56.66     13.70 o 
 -10  -1   1      355.36      354.17     14.65 o 
  -9  -1   1       53.90       64.95      4.29 o 
  -8  -1   1      365.94      356.06      9.02 o 
  -7  -1   1     1129.71     1163.68     19.92 o 
  -6  -1   1      467.03      492.99     10.05 o 
  -5  -1   1     1237.78     1273.45     20.24 o 
  -3  -1   1     1138.13     1223.35     18.48 o 
  -2  -1   1       24.29       45.52      3.82 o 
  -1  -1   1     3890.21     3883.30     53.83 o 
   0  -1   1     9085.29     8805.37    104.99 o 
   1  -1   1     1179.65     1267.04     40.48 o 
   2  -1   1     2578.26     2662.60     39.78 o 
   3  -1   1     2002.19     1862.03     28.89 o 
   4  -1   1     1408.54     1485.63     28.83 o 
   5  -1   1      323.41      451.37     12.19 o 
   6  -1   1      903.95      912.54     20.94 o 
   7  -1   1     1500.32     1448.73     31.01 o 
   8  -1   1       20.09       41.88      5.69 o 
   9  -1   1      576.33      556.77     17.21 o 
  10  -1   1      601.03      564.19     18.25 o 
  11  -1   1       89.05       88.90      8.47 o 
  12  -1   1      451.17      425.66     17.58 o 
 -12   0   1      371.85      372.84     15.91 o 
 -11   0   1      435.47      400.38     24.73 o 
 -10   0   1       26.25       24.03      5.59 o 
  -9   0   1        7.34        6.19      4.14 o 
  -8   0   1     1102.41     1040.61     18.52 o 
  -7   0   1     1348.55     1380.53     22.73 o 
  -6   0   1      192.25      198.31      5.60 o 
  -5   0   1      325.79      330.48     11.30 o 
  -4   0   1       24.34       34.81      2.11 o 
  -3   0   1       23.89       11.82      1.74 o 
  -2   0   1     3641.02     3485.15     82.56 o 
  -1   0   1     8983.89     8799.74    125.92 o 
   0   0   1      568.37      635.36     28.17 o 
   1   0   1     8215.43     8146.73    191.23 o 
   2   0   1       87.16      100.30      2.77 o 
   3   0   1     3462.41     3553.18     49.95 o 
   4   0   1     1343.62     1414.45     21.47 o 
   5   0   1      360.12      290.39      6.37 o 
   6   0   1     2402.72     2345.73     35.22 o 
   7   0   1     1532.33     1635.20     26.07 o 
   8   0   1       56.29       73.43      9.14 o 
   9   0   1     1170.22     1215.62     28.66 o 
  10   0   1        5.30       -4.97      4.06 o 
  11   0   1      123.98      124.07     10.75 o 
  12   0   1       83.69       79.17      8.42 o 
 -12   1   1      510.50      482.94     18.63 o 
 -11   1   1       91.37      102.01     17.00 o 
 -10   1   1      397.22      380.20     14.69 o 
  -9   1   1      552.14      549.58     17.28 o 
  -8   1   1      161.55      188.56      9.45 o 
  -7   1   1     1012.79      995.32     17.19 o 
  -6   1   1      689.88      648.41     20.72 o 
  -5   1   1     2036.79     1960.93     29.58 o 
  -4   1   1       29.37       35.03      2.37 o 
  -3   1   1       13.61       15.80      2.58 o 
  -2   1   1      117.52      170.09     15.44 o 
  -1   1   1     1306.29     1482.37     28.84 o 
   0   1   1      104.54      102.98      2.03 o 
   1   1   1     5319.88     5631.55    127.99 o 
   2   1   1      657.05      733.80     11.18 o 
   3   1   1      154.00      159.94      5.49 o 
   4   1   1        9.47       13.55      1.42 o 
   5   1   1      410.13      491.63     11.13 o 
   6   1   1      626.64      627.29     11.78 o 
   7   1   1      497.46      461.76      9.94 o 
   8   1   1     2072.07     2069.86     35.16 o 
   9   1   1      363.73      393.27      9.78 o 
  10   1   1       41.19       39.49      5.91 o 
  11   1   1      441.92      436.61     16.13 o 
  12   1   1      219.02      214.48     12.20 o 
 -12   2   1       16.61       34.07     12.19 o 
 -11   2   1      579.30      577.39     20.06 o 
 -10   2   1      397.28      369.42     14.91 o 
  -9   2   1      146.22      126.10      8.55 o 
  -8   2   1        4.64       10.05      4.06 o 
  -7   2   1      323.33      336.56     16.86 o 
  -6   2   1      445.56      470.98     20.09 o 
  -5   2   1     1973.51     1886.13     37.07 o 
  -4   2   1        8.23        8.14      2.31 o 
  -3   2   1    10669.21    10286.28    245.62 o 
  -2   2   1    73786.41    66690.38   1823.58 o 
  -1   2   1     7032.69     7459.59    102.77 o 
   0   2   1     2740.65     2576.74     58.42 o 
   1   2   1      107.30      140.04      3.04 o 
   2   2   1     7811.39     7965.24    111.16 o 
   3   2   1       26.27       37.64      4.25 o 
   4   2   1        5.50       22.58      1.76 o 
   5   2   1      174.09      270.56      6.78 o 
   6   2   1     1390.74     1354.86     21.88 o 
   7   2   1      592.53      698.51     13.32 o 
   8   2   1     1030.31     1053.52     18.82 o 
   9   2   1      125.68      143.54      7.74 o 
  10   2   1     1437.57     1421.98     32.45 o 
  11   2   1      421.11      445.84     16.20 o 
  12   2   1      194.30      207.95     11.74 o 
  13   2   1        7.77        7.20      6.01 o 
 -11   3   1      161.06      206.97     12.14 o 
 -10   3   1      321.49      280.91     13.33 o 
  -9   3   1       16.51       21.63      5.31 o 
  -8   3   1      371.73      359.70     13.52 o 
  -7   3   1      508.15      522.87     15.61 o 
  -6   3   1      652.18      571.01     15.79 o 
  -5   3   1      603.87      602.18     15.64 o 
  -4   3   1     5708.57     5739.48    101.17 o 
  -3   3   1     2149.47     2169.80     40.58 o 
  -2   3   1     1571.20     1607.77     27.25 o 
  -1   3   1     2451.38     2331.77     33.47 o 
   0   3   1     2198.83     2256.32     32.28 o 
   1   3   1      433.16      451.94      6.41 o 
   2   3   1     8038.32     8882.63    265.32 o 
   3   3   1      550.82      523.64      8.97 o 
   4   3   1       90.51       94.08      3.68 o 
   5   3   1       37.08       38.99      2.51 o 
   6   3   1      488.83      469.53     16.66 o 
   7   3   1      101.59       79.78      3.99 o 
   8   3   1       33.76       42.38      3.47 o 
   9   3   1      139.28      129.40      5.79 o 
  10   3   1      618.19      694.95     15.06 o 
  11   3   1      241.36      241.06     21.81 o 
  12   3   1        6.52        1.22      4.78 o 
  13   3   1      128.69      154.28     18.51 o 
 -11   4   1     1241.76     1230.05     43.76 o 
 -10   4   1       34.13       37.52      7.09 o 
  -9   4   1      229.70      210.02     11.50 o 
  -8   4   1      386.67      376.36     16.65 o 
  -7   4   1      754.78      714.74     45.73 o 
  -6   4   1       31.02       64.26      5.69 o 
  -5   4   1       19.07       39.88      9.13 o 
  -4   4   1     1447.13     1662.84     33.58 o 
  -3   4   1     1529.48     1693.89     25.76 o 
  -2   4   1      270.25      266.16      8.76 o 
  -1   4   1       52.08       51.25      5.37 o 
   0   4   1        0.94        1.40      1.33 o 
   1   4   1     1577.42     1604.64     30.88 o 
   2   4   1     2730.36     2878.86     56.16 o 
   3   4   1     9594.44    10041.25    168.56 o 
   4   4   1      187.30      227.17      5.17 o 
   5   4   1     3813.65     4018.68     57.48 o 
   6   4   1       68.30       41.38      4.35 o 
   7   4   1       35.38       45.23      3.27 o 
   8   4   1      274.68      280.88      8.01 o 
   9   4   1      182.43      183.33      6.72 o 
  10   4   1     1005.62     1004.66     24.04 o 
  11   4   1        0.13       -2.94      3.81 o 
  12   4   1      517.07      518.61     20.27 o 
  13   4   1       20.30        9.90      9.27 o 
 -10   5   1      259.63      273.50     14.18 o 
  -9   5   1      361.51      371.29     15.29 o 
  -8   5   1      678.53      603.93     24.97 o 
  -7   5   1        0.85       18.99      4.85 o 
  -6   5   1      339.58      341.96     17.28 o 
  -5   5   1     1120.21     1013.61     23.89 o 
  -4   5   1      365.61      400.06     12.22 o 
  -3   5   1     1489.17     1423.20     25.81 o 
  -2   5   1     1407.64     1362.03     21.58 o 
  -1   5   1     2914.59     2923.98     42.54 o 
   0   5   1      334.80      377.36      7.64 o 
   1   5   1     1934.84     1953.69     29.07 o 
   2   5   1      218.04      183.50      3.59 o 
   3   5   1      163.23      177.46      8.36 o 
   4   5   1     1104.22      995.73     21.10 o 
   5   5   1     1340.17     1229.59     19.85 o 
   6   5   1      109.15      102.16      4.03 o 
   7   5   1       19.84       30.96      2.78 o 
   8   5   1        7.76       20.59      2.80 o 
   9   5   1        9.36       12.62      2.96 o 
  10   5   1        4.26        0.60      2.92 o 
  11   5   1     1050.63     1051.35     25.95 o 
  12   5   1      685.89      667.21     30.42 o 
 -10   6   1      337.02      356.21     16.26 o 
  -9   6   1      194.61      174.77     11.14 o 
  -8   6   1        0.12       -3.24      8.89 o 
  -7   6   1     1329.61     1277.02     30.81 o 
  -6   6   1     2008.00     1891.41     62.52 o 
  -5   6   1      773.94      744.83     19.82 o 
  -4   6   1       16.79        8.10      3.20 o 
  -3   6   1     1031.22      998.56     17.14 o 
  -2   6   1        2.67       47.01      5.34 o 
  -1   6   1       53.60       55.75      3.65 o 
   0   6   1      514.64      417.15     14.04 o 
   1   6   1      596.91      528.38     10.09 o 
   2   6   1     3176.28     3234.70     47.20 o 
   3   6   1      540.47      539.63     13.76 o 
   4   6   1       55.60       65.58      7.73 o 
   5   6   1      454.15      441.11     20.41 o 
   6   6   1        9.61        9.08      1.92 o 
   7   6   1      400.31      423.63      9.53 o 
   8   6   1       72.57       71.40      4.20 o 
   9   6   1       52.18       41.69     10.43 o 
  10   6   1      435.26      443.19     19.95 o 
  11   6   1      383.71      401.53     19.25 o 
  12   6   1        7.55       10.79      4.90 o 
  -9   7   1      142.06      170.12     25.92 o 
  -8   7   1      179.52      154.97     10.28 o 
  -7   7   1      241.10      248.08     12.46 o 
  -6   7   1      409.43      384.51     14.33 o 
  -5   7   1      255.47      296.07     12.12 o 
  -4   7   1      133.08      125.42      7.50 o 
  -3   7   1      420.34      389.79      8.97 o 
  -2   7   1       26.74       38.61      3.09 o 
  -1   7   1     1245.65     1187.66     20.13 o 
   0   7   1     2951.60     2954.88     43.99 o 
   1   7   1      514.51      494.93     10.14 o 
   2   7   1     1511.70     1509.04     31.63 o 
   3   7   1     1792.79     1821.38     35.87 o 
   4   7   1     1529.28     1374.56     28.75 o 
   5   7   1      343.75      346.95     11.53 o 
   6   7   1      153.22      160.63      7.85 o 
   7   7   1      279.04      307.27     11.49 o 
   8   7   1      509.94      473.96     14.92 o 
   9   7   1       67.58       68.00      6.57 o 
  10   7   1      109.04       97.83     12.08 o 
  11   7   1        1.44        8.36      4.94 o 
  12   7   1       39.22       51.44      8.54 o 
  -9   8   1       27.83       32.87      7.45 o 
  -8   8   1      281.83      251.79     28.66 o 
  -7   8   1       54.31       53.94      7.40 o 
  -6   8   1        1.09        5.12      4.82 o 
  -5   8   1      412.17      413.20     14.78 o 
  -4   8   1        3.93        2.46      3.55 o 
  -3   8   1      262.54      259.96      7.58 o 
  -2   8   1      130.92      156.08      7.70 o 
  -1   8   1     2802.15     2911.00     45.94 o 
   0   8   1      823.13      827.05     15.45 o 
   1   8   1        7.07       13.93      2.46 o 
   2   8   1      941.99      948.75     16.78 o 
   3   8   1        4.62        7.83      2.01 o 
   4   8   1       30.66       30.26      6.71 o 
   5   8   1       64.67       85.25      6.14 o 
   6   8   1      719.13      689.76     18.68 o 
   7   8   1       84.40       71.69      6.43 o 
   8   8   1        0.50       -2.12      3.53 o 
   9   8   1      155.54      147.08      8.99 o 
  10   8   1      166.95      194.24     16.51 o 
  11   8   1      276.21      266.77     12.72 o 
  12   8   1       88.10       88.42      9.55 o 
  -8   9   1      141.43      158.75     11.30 o 
  -7   9   1        4.60        0.45      5.15 o 
  -6   9   1      441.29      445.86     23.46 o 
  -5   9   1      157.28      155.96      9.75 o 
  -4   9   1     1288.85     1248.94     41.16 o 
  -3   9   1      459.56      479.60     11.37 o 
  -2   9   1      107.62       96.40      5.05 o 
  -1   9   1     1442.82     1492.60     25.44 o 
   0   9   1       32.84       36.09      3.43 o 
   1   9   1      357.56      358.97      9.09 o 
   2   9   1      116.73      109.18      4.77 o 
   3   9   1        0.72        4.69      4.29 o 
   4   9   1      348.77      337.31     12.08 o 
   5   9   1      113.20      135.65      8.32 o 
   6   9   1      685.82      660.61     18.71 o 
   7   9   1       74.93       74.90      8.82 o 
   8   9   1     2444.73     2328.87     57.50 o 
   9   9   1      453.20      470.81     17.91 o 
  10   9   1       63.28       83.13      8.10 o 
  11   9   1      385.35      329.41     20.72 o 
  -7  10   1        1.34        2.77      5.57 o 
  -6  10   1      138.65      156.96     17.00 o 
  -5  10   1      306.18      289.17     13.46 o 
  -4  10   1        2.19        3.31     10.47 o 
  -3  10   1      623.51      655.99     19.61 o 
  -2  10   1        5.07        4.82      3.01 o 
  -1  10   1      316.34      317.46      9.16 o 
   0  10   1      222.84      231.01      8.85 o 
   1  10   1      821.51      858.64     21.85 o 
   2  10   1        5.39       12.32      2.74 o 
   3  10   1       68.32       75.98      6.52 o 
   4  10   1        2.91        8.69      4.16 o 
   5  10   1      642.80      646.56     19.04 o 
   6  10   1        0.46        2.86      4.07 o 
   7  10   1      655.06      578.43     18.27 o 
   8  10   1      202.64      195.84     14.05 o 
   9  10   1       78.86       88.44     11.49 o 
  10  10   1        1.00        4.02      5.00 o 
  11  10   1      423.06      452.12     17.47 o 
  -6  11   1       25.31       32.09      7.32 o 
  -5  11   1        2.70       -1.04      5.38 o 
  -4  11   1        1.82        7.68      5.39 o 
  -3  11   1      332.77      334.42     17.56 o 
  -2  11   1       86.03       86.58      5.70 o 
  -1  11   1        7.79        6.18      3.16 o 
   0  11   1        7.76        5.23      2.93 o 
   1  11   1     1712.20     1676.19     36.15 o 
   2  11   1      142.69      144.89      8.68 o 
   3  11   1     4481.02     4334.58     80.80 o 
   4  11   1     1354.15     1313.57     30.95 o 
   5  11   1       33.08       29.01      6.36 o 
   6  11   1        2.48        4.29      4.55 o 
   7  11   1      136.89      119.42      8.91 o 
   8  11   1       16.82       13.28      5.51 o 
   9  11   1       68.07       66.89      8.14 o 
  10  11   1        9.68        0.77      5.10 o 
  -5  12   1       24.10       17.19      6.51 o 
  -4  12   1      403.25      404.95     17.25 o 
  -3  12   1       56.55       54.83      7.43 o 
  -2  12   1       21.69       25.28      5.94 o 
  -1  12   1       42.69       43.33      4.72 o 
   0  12   1       49.60       49.80      6.11 o 
   1  12   1       24.21       32.60      8.15 o 
   2  12   1     2923.40     2889.68     57.52 o 
   3  12   1      442.15      441.50     16.01 o 
   4  12   1       37.35       34.43     11.24 o 
   5  12   1       67.28       63.50     12.33 o 
   6  12   1      162.89      172.36     10.68 o 
   7  12   1       33.11       36.70      9.59 o 
   8  12   1        3.87       11.90      5.65 o 
   9  12   1       35.48       40.90      7.65 o 
  -3  13   1       27.14       26.75      6.77 o 
  -2  13   1      156.73      183.63     17.42 o 
  -1  13   1       86.35       86.05     12.64 o 
   0  13   1       17.14       18.59     10.19 o 
   1  13   1      607.82      580.55     18.73 o 
   2  13   1      358.81      365.36     14.79 o 
   3  13   1       74.78       69.57     16.05 o 
   4  13   1        0.13       -0.75      5.27 o 
   5  13   1      432.71      423.84     16.79 o 
   6  13   1      168.94      182.68     11.50 o 
   7  13   1        0.20       -4.09      5.87 o 
   8  13   1      149.19      162.73     11.64 o 
  -1  14   1      509.10      544.06     29.36 o 
   0  14   1       62.28       60.91      7.75 o 
   1  14   1       36.80       38.64      6.94 o 
   2  14   1       29.13       22.23      6.24 o 
   3  14   1       57.12       46.16      8.22 o 
   4  14   1      362.52      353.41     29.36 o 
   5  14   1      201.44      206.66     12.31 o 
   6  14   1        3.50        3.89      5.72 o 
  -3 -14   2        5.26        6.91      5.41 o 
  -2 -14   2      197.25      222.46     27.01 o 
  -7 -13   2        5.23        4.15      5.75 o 
  -6 -13   2       17.84       20.18      6.04 o 
  -5 -13   2      117.82      108.15      9.49 o 
  -4 -13   2      152.67      136.49     16.12 o 
  -3 -13   2      237.66      245.35     12.51 o 
  -2 -13   2      104.00      111.86     12.26 o 
  -1 -13   2      145.97      135.47      9.44 o 
   0 -13   2      198.01      187.74     10.85 o 
   1 -13   2       65.96       54.72     11.10 o 
   2 -13   2       53.95       67.44     12.50 o 
  -8 -12   2      176.90      149.65     10.95 o 
  -7 -12   2      146.52      134.10     10.22 o 
  -6 -12   2        6.97        4.32      5.73 o 
  -5 -12   2       40.60       38.54      7.20 o 
  -4 -12   2      129.66      134.32     10.54 o 
  -3 -12   2     1496.64     1460.43     34.38 o 
  -2 -12   2        7.96        4.54      4.78 o 
  -1 -12   2      364.12      376.93     14.25 o 
   0 -12   2      331.75      304.72     19.99 o 
   1 -12   2       37.95       32.53      4.52 o 
   2 -12   2      103.64      124.49      9.18 o 
   3 -12   2      503.00      543.94     19.01 o 
   4 -12   2      136.08      150.51     10.87 o 
  -9 -11   2      439.21      460.30     26.17 o 
  -8 -11   2     1901.53     1767.15     40.92 o 
  -7 -11   2      323.63      301.20     14.15 o 
  -6 -11   2       79.79       62.73      7.44 o 
  -5 -11   2      619.10      552.00     28.87 o 
  -4 -11   2       54.77       51.89      6.65 o 
  -3 -11   2       26.01       25.90      5.80 o 
  -2 -11   2      208.84      212.99     10.52 o 
  -1 -11   2      474.33      496.77     15.01 o 
   0 -11   2       80.54       88.89      5.56 o 
   1 -11   2       49.68       55.19      5.09 o 
   2 -11   2       33.28       47.27      4.69 o 
   3 -11   2       74.67       80.61      7.82 o 
   4 -11   2        0.07        6.40      5.06 o 
   5 -11   2      115.94      122.76     23.29 o 
 -10 -10   2       78.23       83.69     17.91 o 
  -9 -10   2        3.57        5.38      5.03 o 
  -8 -10   2     1186.46     1079.06     28.29 o 
  -7 -10   2       44.87       50.70      6.72 o 
  -6 -10   2      339.02      333.24     13.57 o 
  -5 -10   2      121.49      121.57      8.51 o 
  -4 -10   2        9.39        6.87      7.73 o 
  -3 -10   2      313.70      299.13     22.55 o 
  -2 -10   2       47.32       44.60      7.31 o 
  -1 -10   2      331.24      328.70      9.40 o 
   0 -10   2        4.46        9.44      3.12 o 
   1 -10   2      565.62      546.51     13.06 o 
   2 -10   2      491.66      499.18     12.39 o 
   3 -10   2       63.37       59.80      7.06 o 
   4 -10   2      961.91      974.65     26.12 o 
   5 -10   2      595.97      584.27     19.57 o 
   6 -10   2       97.28       82.17      8.70 o 
   7 -10   2      105.18      103.09      9.83 o 
 -11  -9   2        3.42        1.97      4.95 o 
 -10  -9   2      109.35      101.00      8.74 o 
  -9  -9   2       22.09       22.60      5.68 o 
  -8  -9   2       55.69       60.39      7.03 o 
  -7  -9   2       26.44       24.17      5.36 o 
  -6  -9   2     2503.12     2509.72     50.64 o 
  -5  -9   2       45.09       54.90      9.73 o 
  -4  -9   2      967.91      948.31     17.92 o 
  -3  -9   2       24.68       31.24      4.35 o 
  -2  -9   2       95.47       87.84      4.76 o 
  -1  -9   2      403.74      421.77     10.42 o 
   0  -9   2      764.79      739.49     15.05 o 
   1  -9   2      858.11      854.96     25.83 o 
   2  -9   2        0.26        5.95      2.79 o 
   3  -9   2      850.47      857.47     17.24 o 
   4  -9   2     1055.02     1014.38     59.18 o 
   5  -9   2      390.88      401.68     15.50 o 
   6  -9   2       21.09       10.39      5.58 o 
   7  -9   2       20.86       31.54      7.05 o 
   8  -9   2      197.98      201.83     12.68 o 
 -11  -8   2      207.95      206.03     11.45 o 
 -10  -8   2      118.72      122.54      9.48 o 
  -9  -8   2        3.33        9.24      4.73 o 
  -8  -8   2      322.15      305.69     12.44 o 
  -7  -8   2      879.41      876.94     29.12 o 
  -6  -8   2     6883.33     6731.40    175.16 o 
  -5  -8   2        4.65        8.59      6.48 o 
  -4  -8   2     1148.35     1084.43     19.42 o 
  -3  -8   2        4.12       42.96      3.95 o 
  -2  -8   2       57.89       59.68      5.29 o 
  -1  -8   2       93.50      110.12      4.98 o 
   0  -8   2      441.34      407.41     10.88 o 
   1  -8   2      146.76      146.84      5.84 o 
   2  -8   2      319.36      332.81      9.98 o 
   3  -8   2      155.97      168.55      8.69 o 
   4  -8   2      307.17      301.66     12.05 o 
   5  -8   2       43.68       47.95      9.90 o 
   6  -8   2     1038.07     1006.45     26.75 o 
   7  -8   2      189.13      202.22     17.46 o 
   8  -8   2      180.55      179.71     11.84 o 
 -11  -7   2      206.62      224.78     11.80 o 
 -10  -7   2       71.57       76.10      7.41 o 
  -9  -7   2       57.33       47.50     10.75 o 
  -8  -7   2      657.31      650.15     18.64 o 
  -7  -7   2     1323.49     1277.78     24.60 o 
  -6  -7   2      110.92      125.51      9.88 o 
  -5  -7   2     3173.81     3079.19     46.53 o 
  -4  -7   2     1116.49     1092.71     19.14 o 
  -3  -7   2     1037.54      985.36     17.47 o 
  -2  -7   2       67.93       57.54      3.50 o 
  -1  -7   2       35.71       35.48      3.02 o 
   0  -7   2      115.31      130.15      5.18 o 
   1  -7   2       19.76       19.57      2.66 o 
   2  -7   2      162.70      140.29      5.42 o 
   3  -7   2     1259.69     1258.84     21.72 o 
   4  -7   2        0.44       25.35      2.87 o 
   5  -7   2      719.63      702.26     19.78 o 
   6  -7   2      522.59      468.45     16.20 o 
   7  -7   2       69.48       63.31      7.34 o 
   8  -7   2        1.22        5.42      4.78 o 
   9  -7   2       57.23       68.93      8.61 o 
 -12  -6   2      107.78      115.10      9.06 o 
 -11  -6   2      361.64      363.39     14.31 o 
 -10  -6   2      249.57      248.80     11.57 o 
  -9  -6   2      871.91      852.67     22.67 o 
  -8  -6   2       62.91       69.85      4.64 o 
  -7  -6   2      178.91      182.18     11.33 o 
  -6  -6   2        5.48       38.77      3.63 o 
  -5  -6   2      713.17      688.08     20.38 o 
  -4  -6   2      283.63      322.32      7.83 o 
  -3  -6   2      504.89      470.37      9.87 o 
  -2  -6   2      991.22      895.08     23.06 o 
  -1  -6   2     1717.20     1694.30     35.99 o 
   0  -6   2      314.63      278.77      7.54 o 
   1  -6   2      724.97      717.13     15.16 o 
   2  -6   2       89.80       86.63      4.07 o 
   3  -6   2      263.76      240.59      6.76 o 
   4  -6   2        8.69       28.07      2.61 o 
   5  -6   2     1545.81     1525.73     33.57 o 
   6  -6   2      507.36      443.50     15.09 o 
   7  -6   2       12.70        8.69      4.82 o 
   8  -6   2      757.46      744.60     22.46 o 
   9  -6   2       48.63       69.54      9.90 o 
  10  -6   2        1.04        2.56      5.71 o 
 -12  -5   2     1059.23     1081.88     40.95 o 
 -11  -5   2       21.55       32.03      5.68 o 
 -10  -5   2       31.58       33.61      4.16 o 
  -9  -5   2        2.64        7.43      3.19 o 
  -8  -5   2     1217.14     1275.30     22.58 o 
  -7  -5   2        1.86        0.57      2.20 o 
  -6  -5   2       11.17       45.66      3.41 o 
  -5  -5   2        3.73        9.59      2.08 o 
  -4  -5   2      924.43     1070.62     18.12 o 
  -3  -5   2     1815.50     1878.52     28.87 o 
  -2  -5   2     2925.45     3134.75     55.51 o 
  -1  -5   2      236.80      277.77      6.61 o 
   0  -5   2    10867.23    11277.21    155.73 o 
   1  -5   2      176.14      264.04      6.54 o 
   2  -5   2     1908.78     1769.86     27.46 o 
   3  -5   2      344.19      341.20      7.82 o 
   4  -5   2     1097.89     1158.85     19.43 o 
   5  -5   2      289.24      328.60      7.28 o 
   6  -5   2       43.79       43.74      8.96 o 
   7  -5   2     1321.71     1341.55     45.41 o 
   8  -5   2      111.37       96.09     10.43 o 
   9  -5   2       44.94       54.93     12.33 o 
  10  -5   2        0.76       -0.51      6.50 o 
 -12  -4   2      514.46      561.15     19.09 o 
 -11  -4   2      118.40      127.25     11.98 o 
 -10  -4   2     1500.29     1574.47     27.83 o 
  -9  -4   2       41.39       41.14      4.08 o 
  -8  -4   2      290.56      301.58      8.63 o 
  -7  -4   2       70.49       63.18      3.94 o 
  -6  -4   2      768.09      778.47     17.20 o 
  -5  -4   2      170.28      197.07      5.89 o 
  -4  -4   2      976.82      992.13     17.03 o 
  -3  -4   2     2419.01     2509.27     36.99 o 
  -2  -4   2       51.03       58.86      2.71 o 
  -1  -4   2       60.25       59.47      3.97 o 
   0  -4   2      446.94      419.05      8.16 o 
   1  -4   2      664.56      741.14     12.72 o 
   2  -4   2      160.40      159.42      4.56 o 
   3  -4   2        4.17       19.34      3.95 o 
   4  -4   2     1581.52     1508.48     23.80 o 
   5  -4   2      651.02      664.05     17.29 o 
   6  -4   2      313.54      329.05     11.71 o 
   7  -4   2     1152.80     1070.68     43.34 o 
   8  -4   2      147.46       95.35      8.54 o 
   9  -4   2       51.75       50.32      6.89 o 
  10  -4   2      410.13      410.45     17.18 o 
  11  -4   2      498.12      506.77     19.31 o 
 -12  -3   2      280.46      315.22     14.40 o 
 -11  -3   2      375.83      342.72     19.14 o 
 -10  -3   2      102.72       98.59      5.62 o 
  -9  -3   2      725.57      772.32     15.92 o 
  -8  -3   2     2242.30     2254.35     35.70 o 
  -7  -3   2      690.47      685.65     13.58 o 
  -6  -3   2      622.67      652.06     12.60 o 
  -5  -3   2      289.12      291.04     10.00 o 
  -3  -3   2     2168.14     2180.38     39.56 o 
  -2  -3   2     1594.84     2020.44     29.69 o 
  -1  -3   2     1333.30     1285.94     19.52 o 
   0  -3   2      100.67       68.66      9.88 o 
   1  -3   2     4120.15     4165.98     77.52 o 
   2  -3   2      794.32      721.06     12.17 o 
   3  -3   2        7.25        5.88      2.21 o 
   4  -3   2      145.42      149.45      4.12 o 
   5  -3   2      734.99      714.66     17.57 o 
   6  -3   2     4272.78     4076.32     75.38 o 
   7  -3   2     1023.94      961.67     23.59 o 
   8  -3   2        0.27        7.88      4.38 o 
   9  -3   2       78.77       62.57      6.95 o 
  10  -3   2       74.62       89.81      8.32 o 
  11  -3   2       15.50       12.74      5.63 o 
 -12  -2   2        2.64        1.42      5.01 o 
 -11  -2   2      134.95      138.16      9.29 o 
 -10  -2   2      457.44      478.99     16.12 o 
  -9  -2   2      374.91      395.33     12.85 o 
  -8  -2   2       84.95       76.09      5.65 o 
  -7  -2   2      415.29      415.87      9.64 o 
  -6  -2   2     1211.62     1182.62     19.86 o 
  -5  -2   2     3776.82     3769.05     54.33 o 
  -4  -2   2      634.72      691.70     18.15 o 
  -3  -2   2       40.67       43.31      2.12 o 
  -2  -2   2       73.98       97.37      4.01 o 
  -1  -2   2     2300.42     2165.02     32.50 o 
   0  -2   2      250.08      197.04      4.17 o 
   1  -2   2     1061.48     1072.84     16.35 o 
   2  -2   2     4358.97     4444.82     62.27 o 
   3  -2   2      746.70      881.24     14.20 o 
   4  -2   2      171.72      172.07      4.34 o 
   5  -2   2      787.52      782.21     21.77 o 
   6  -2   2     1572.95     1611.88     43.62 o 
   7  -2   2       32.15       29.68      4.44 o 
   8  -2   2       67.59       78.78      6.64 o 
   9  -2   2      164.89      139.95     11.03 o 
  10  -2   2      450.68      425.22     15.80 o 
  11  -2   2      193.66      183.49     11.14 o 
  12  -2   2      218.56      212.83     12.79 o 
 -12  -1   2      288.88      273.22     19.39 o 
 -11  -1   2       93.35      100.07     19.88 o 
 -10  -1   2      115.57      109.02      8.71 o 
  -9  -1   2      596.10      618.67     13.38 o 
  -8  -1   2      153.81      150.69      7.32 o 
  -7  -1   2      372.56      365.88      8.85 o 
  -6  -1   2     2948.72     3036.47     45.01 o 
  -5  -1   2      497.02      457.17      9.32 o 
  -4  -1   2      477.46      423.66      8.17 o 
  -3  -1   2     4604.28     4819.28     67.34 o 
  -2  -1   2      905.70      917.78     14.10 o 
  -1  -1   2       43.93       39.28      2.42 o 
   0  -1   2      889.46      889.94     12.32 o 
   1  -1   2     1846.35     1935.21     27.63 o 
   2  -1   2      294.30      312.86      5.82 o 
   3  -1   2       28.64       21.71      2.72 o 
   4  -1   2     1900.05     1767.87     33.62 o 
   5  -1   2       86.82       47.49      3.97 o 
   6  -1   2     1327.89     1310.40     27.81 o 
   7  -1   2       45.06       58.97      6.08 o 
   8  -1   2     2276.77     2227.50     87.25 o 
   9  -1   2      253.09      243.59     11.14 o 
  10  -1   2        8.37       15.76      5.15 o 
  11  -1   2     1071.12     1086.86     28.83 o 
  12  -1   2       53.83       57.08     10.61 o 
 -12   0   2        8.11       11.46      5.60 o 
 -11   0   2      429.76      456.49     17.08 o 
 -10   0   2       55.11       58.25      6.83 o 
  -9   0   2      951.28      887.00     44.82 o 
  -8   0   2      722.73      759.00     14.80 o 
  -7   0   2     1697.34     1718.82     27.54 o 
  -6   0   2     3494.76     3593.08     63.63 o 
  -5   0   2      462.93      464.39     10.72 o 
  -4   0   2      190.27      180.11      5.03 o 
  -3   0   2       41.96       73.78      2.99 o 
  -2   0   2     1324.57     1206.99     17.91 o 
  -1   0   2      525.68      564.93      8.81 o 
   0   0   2     1742.68     1765.20     30.90 o 
   1   0   2       62.64       49.27      1.91 o 
   2   0   2      101.57       88.89      3.28 o 
   3   0   2     1043.70     1090.94     16.67 o 
   4   0   2       15.36       11.88      2.11 o 
   5   0   2      831.73      895.94     14.94 o 
   6   0   2     2341.25     2248.90     33.92 o 
   7   0   2     3632.94     3582.99     52.62 o 
   8   0   2      831.68      800.23     14.91 o 
   9   0   2      104.94       95.32      7.25 o 
  10   0   2      129.26      132.26     13.31 o 
  11   0   2      315.17      326.26     14.15 o 
  12   0   2        9.70       13.38      5.86 o 
 -12   1   2       23.32       31.13     10.71 o 
 -11   1   2      604.42      594.43     20.02 o 
 -10   1   2      200.85      212.38     11.31 o 
  -9   1   2      456.24      435.00     21.32 o 
  -8   1   2      382.63      450.38     14.66 o 
  -7   1   2      961.94      961.25     17.35 o 
  -6   1   2      257.03      291.08      7.31 o 
  -5   1   2      214.18      258.78      6.21 o 
  -4   1   2     2817.00     2791.57     45.92 o 
  -3   1   2      172.42      244.40      5.12 o 
  -1   1   2     8490.78     8515.02    133.22 o 
   0   1   2     2347.56     2305.53     60.62 o 
   1   1   2      633.20      642.25     19.45 o 
   2   1   2      817.39      771.92     11.81 o 
   3   1   2     1363.50     1436.74     21.33 o 
   4   1   2      531.82      524.29      9.35 o 
   5   1   2       74.23       80.64      4.98 o 
   6   1   2      208.49      199.21      5.65 o 
   7   1   2      404.90      380.94     10.24 o 
   8   1   2      156.74      180.78      6.22 o 
   9   1   2      279.32      286.73      8.14 o 
  10   1   2      818.01      814.13     22.25 o 
  11   1   2       44.48       47.91      6.65 o 
  12   1   2        3.05        1.70      9.03 o 
 -11   2   2        2.36        5.67      5.59 o 
 -10   2   2      121.17      133.67      9.48 o 
  -9   2   2       20.17       14.17      5.13 o 
  -8   2   2      366.59      339.37     12.77 o 
  -7   2   2       13.61       35.16      4.59 o 
  -6   2   2      165.38      169.16      4.67 o 
  -5   2   2      597.74      556.66     10.31 o 
  -4   2   2     2216.83     2296.46     33.86 o 
  -3   2   2     1306.50     1230.45     20.45 o 
  -2   2   2    35770.89    35412.49    484.50 o 
  -1   2   2    11551.90    12086.63    204.72 o 
   0   2   2     2432.86     2387.37     33.73 o 
   1   2   2      612.61      687.28     10.69 o 
   2   2   2    11433.79    11306.98    432.51 o 
   3   2   2     3481.91     3443.09     59.27 o 
   4   2   2     2469.56     2546.04     36.86 o 
   5   2   2     1468.38     1685.29     25.76 o 
   6   2   2      110.33       93.90      3.99 o 
   7   2   2       14.03        7.23      3.16 o 
   8   2   2      693.91      717.59     14.17 o 
   9   2   2     1085.22     1153.36     24.68 o 
  10   2   2       21.60       26.26      5.76 o 
  11   2   2        3.75        8.88      5.83 o 
  12   2   2       14.31       20.14      5.86 o 
  13   2   2      231.88      239.71     13.84 o 
 -11   3   2       42.96       47.56     13.94 o 
 -10   3   2      205.19      183.27     11.06 o 
  -9   3   2      702.38      691.08     20.76 o 
  -8   3   2       72.74       68.43     13.45 o 
  -7   3   2      376.38      357.35     12.55 o 
  -6   3   2        5.06        1.67      3.20 o 
  -5   3   2      856.97      854.02     40.46 o 
  -4   3   2       29.62       44.17      2.23 o 
  -3   3   2      791.62      703.26     12.00 o 
  -2   3   2     6444.87     6381.60    110.41 o 
  -1   3   2       43.74       25.13      1.82 o 
   0   3   2       97.71      106.28      2.92 o 
   1   3   2      309.23      330.80      8.23 o 
   2   3   2      618.31      725.91     14.98 o 
   3   3   2       28.90       24.38      1.75 o 
   4   3   2        5.14       12.40      2.08 o 
   5   3   2     2525.93     2675.31     46.07 o 
   6   3   2       93.85       96.17      4.12 o 
   7   3   2     1137.73     1236.66     32.68 o 
   8   3   2     1238.02     1285.27     22.18 o 
   9   3   2      642.29      650.63     13.85 o 
  10   3   2       20.64       27.71      3.73 o 
  11   3   2        1.62        1.83      4.50 o 
  12   3   2      323.68      328.81     14.22 o 
  13   3   2       24.90       20.79      6.56 o 
 -11   4   2      130.00      109.84     10.05 o 
 -10   4   2      307.44      307.48     14.35 o 
  -9   4   2      304.76      256.42     23.81 o 
  -8   4   2        8.87        2.10      4.23 o 
  -7   4   2      643.43      656.10     27.85 o 
  -6   4   2      878.45      848.45     29.50 o 
  -5   4   2     1865.78     1886.35     38.24 o 
  -4   4   2     6170.18     6245.11    110.35 o 
  -3   4   2     4740.38     4710.05     83.79 o 
  -2   4   2     3616.10     3587.74     51.30 o 
  -1   4   2      340.66      299.03      7.34 o 
   0   4   2     1596.26     1747.17     25.91 o 
   1   4   2        4.92       24.17      2.95 o 
   2   4   2        9.84       27.26      3.72 o 
   3   4   2     7219.04     7639.74    209.23 o 
   4   4   2     7751.20     7821.36    108.81 o 
   5   4   2      378.22      502.49      9.63 o 
   6   4   2       33.87       53.31      3.76 o 
   7   4   2     3395.39     3530.79     68.13 o 
   8   4   2     1106.54     1161.37     20.49 o 
   9   4   2        5.09       12.51      5.71 o 
  10   4   2       51.83       46.60      7.14 o 
  11   4   2      480.79      546.91     13.50 o 
  12   4   2       44.87       43.05      6.68 o 
  13   4   2       30.12       33.93     11.03 o 
 -10   5   2       90.56       85.50      9.14 o 
  -9   5   2       28.94       14.36      5.66 o 
  -8   5   2       63.37       55.24     14.54 o 
  -7   5   2      669.12      686.73     30.98 o 
  -6   5   2       38.99       43.21      5.48 o 
  -5   5   2      199.00      186.15      8.59 o 
  -4   5   2     1314.81     1236.59     20.03 o 
  -3   5   2     3181.49     3124.12     47.00 o 
  -2   5   2      488.69      510.06     15.18 o 
  -1   5   2      155.97      177.39      8.09 o 
   0   5   2     1478.99     1393.96     26.00 o 
   1   5   2      125.08      157.91      4.21 o 
   2   5   2     2097.17     2214.10     28.03 o 
   3   5   2      882.30      830.31     17.94 o 
   4   5   2      566.84      504.68     15.45 o 
   5   5   2       50.33       57.92      2.68 o 
   6   5   2       93.91      101.78      3.96 o 
   7   5   2       80.60      101.28      4.36 o 
   8   5   2       94.54      100.83      7.76 o 
   9   5   2      423.43      426.47     10.44 o 
  10   5   2      511.49      523.50     12.57 o 
  11   5   2      440.33      436.41     14.85 o 
  12   5   2        1.99       -4.57      7.17 o 
  13   5   2       52.27       65.40     12.43 o 
 -10   6   2       56.61       67.03      8.64 o 
  -9   6   2        4.60        5.56      5.43 o 
  -8   6   2     1085.43     1042.17     33.93 o 
  -7   6   2       49.11       43.41     10.96 o 
  -6   6   2      963.36      951.62     24.43 o 
  -5   6   2      152.59      173.16      8.94 o 
  -4   6   2      171.88      162.70      8.02 o 
  -3   6   2      152.89      154.82      4.90 o 
  -2   6   2      790.40      797.67     17.67 o 
  -1   6   2     2545.25     2458.26     62.00 o 
   0   6   2     1763.47     1648.97     25.63 o 
   1   6   2      588.66      645.61     11.72 o 
   2   6   2      540.32      545.37      9.99 o 
   3   6   2     1751.42     1788.98     48.12 o 
   4   6   2      548.53      653.52     15.90 o 
   5   6   2        1.63       18.28      5.09 o 
   6   6   2     2671.94     2621.23     60.13 o 
   7   6   2      594.40      619.92     12.23 o 
   8   6   2       43.30       33.80      3.16 o 
   9   6   2     1331.39     1347.69     36.00 o 
  10   6   2      776.17      775.74     28.17 o 
  11   6   2      194.30      191.35     10.82 o 
  12   6   2      221.87      231.35     11.66 o 
  -9   7   2        3.46        3.79      9.94 o 
  -8   7   2        9.41        8.50      5.31 o 
  -7   7   2       58.52       56.02     10.33 o 
  -6   7   2      189.92      172.39     12.50 o 
  -5   7   2       26.04       44.26      7.55 o 
  -4   7   2      680.80      699.55     24.38 o 
  -3   7   2      168.33      160.12      5.47 o 
  -2   7   2      813.77      831.97     16.03 o 
  -1   7   2      378.48      364.00      8.54 o 
   0   7   2       26.19       35.41      2.89 o 
   1   7   2     3871.51     3886.34     56.38 o 
   2   7   2     2631.97     2525.97     37.76 o 
   3   7   2      347.88      338.98     13.73 o 
   4   7   2      282.80      278.47      9.94 o 
   5   7   2     1729.32     1685.32     34.33 o 
   6   7   2      342.54      341.68     18.62 o 
   7   7   2        7.01       12.01      4.85 o 
   8   7   2      268.32      263.19     11.09 o 
   9   7   2     1611.45     1467.43     32.92 o 
  10   7   2        0.43       11.03      5.16 o 
  11   7   2      328.88      297.46     13.12 o 
  12   7   2       32.22       34.50      6.48 o 
  -9   8   2      319.20      286.23     15.19 o 
  -8   8   2      294.47      292.72     18.90 o 
  -7   8   2       87.35       78.90     17.03 o 
  -6   8   2      574.65      566.86     24.87 o 
  -5   8   2      229.46      236.07     14.12 o 
  -4   8   2     1005.26      985.61     24.78 o 
  -3   8   2        2.60       -1.78      2.13 o 
  -2   8   2      127.00      113.79      5.03 o 
  -1   8   2       73.09       77.55      4.34 o 
   0   8   2      141.20      168.78      6.70 o 
   1   8   2     2521.69     2561.10     38.99 o 
   2   8   2       92.21       97.37      3.98 o 
   3   8   2      138.67      164.43     12.61 o 
   4   8   2        9.29       17.81      5.34 o 
   5   8   2      238.76      218.06      9.26 o 
   6   8   2       31.58       33.30      4.92 o 
   7   8   2       54.58       37.33      7.17 o 
   8   8   2      702.91      668.05     34.70 o 
   9   8   2       15.04        5.40      4.45 o 
  10   8   2      391.92      377.97     14.49 o 
  11   8   2      832.62      793.01     23.21 o 
  12   8   2      532.49      562.53     19.51 o 
  -8   9   2        0.33        2.64      5.50 o 
  -7   9   2      310.78      291.13     15.59 o 
  -6   9   2       53.40       43.44      8.61 o 
  -5   9   2       14.83       17.81      5.56 o 
  -4   9   2      248.31      244.68     11.53 o 
  -3   9   2      223.21      221.73      7.38 o 
  -2   9   2      117.14      122.90      5.67 o 
  -1   9   2      241.43      251.97      9.97 o 
   0   9   2     2622.46     2668.23     41.24 o 
   1   9   2      780.57      758.32     14.72 o 
   2   9   2      367.29      340.63      8.28 o 
   3   9   2       80.40       83.50      6.24 o 
   4   9   2        5.69        6.02      3.51 o 
   5   9   2      134.88      128.47      7.83 o 
   6   9   2        0.99        5.66      3.92 o 
   7   9   2      442.92      451.18     15.44 o 
   8   9   2      219.80      195.67     10.28 o 
   9   9   2       83.89       85.47      7.75 o 
  10   9   2      607.08      638.62     20.21 o 
  11   9   2       63.12       61.23      7.85 o 
  12   9   2       89.13       97.16      9.32 o 
  -7  10   2        2.08       -3.38      5.37 o 
  -6  10   2        0.26       -1.19      4.81 o 
  -5  10   2      171.69      167.99     10.35 o 
  -4  10   2      960.57     1013.66     26.88 o 
  -3  10   2      145.22      143.01      8.98 o 
  -2  10   2      956.01      976.73     19.09 o 
  -1  10   2      106.09      108.41      5.49 o 
   0  10   2      390.44      409.80     10.46 o 
   1  10   2      287.51      286.35     11.03 o 
   2  10   2       52.92       59.57      5.82 o 
   3  10   2     1438.85     1425.29     31.68 o 
   4  10   2      462.78      431.46     14.54 o 
   5  10   2      178.71      179.93      9.65 o 
   6  10   2       30.55       40.76      5.97 o 
   7  10   2      290.76      283.11     12.56 o 
   8  10   2        0.09        3.37      4.59 o 
   9  10   2      250.72      235.08     11.94 o 
  10  10   2      139.05      133.49      9.84 o 
  11  10   2      133.05      120.54     12.86 o 
  -6  11   2      131.20      106.50     16.05 o 
  -5  11   2       66.97       64.31      8.04 o 
  -4  11   2      511.22      502.78     17.90 o 
  -3  11   2       46.79       50.55      6.86 o 
  -2  11   2      554.81      607.70     14.34 o 
  -1  11   2       30.62       29.56      4.00 o 
   0  11   2       31.22       35.21      5.45 o 
   1  11   2       78.52       56.30      6.18 o 
   2  11   2     1164.26     1107.72     34.53 o 
   3  11   2      302.34      320.09     23.57 o 
   4  11   2      898.78      799.96     21.94 o 
   5  11   2     1029.63      987.97     25.73 o 
   6  11   2      904.31      870.70     23.91 o 
   7  11   2        0.30       14.18      5.36 o 
   8  11   2       18.20        3.96      4.77 o 
   9  11   2      571.49      530.75     18.80 o 
  10  11   2      383.32      378.48     24.94 o 
  -5  12   2      256.83      250.93     14.15 o 
  -4  12   2       29.48       23.25      8.36 o 
  -3  12   2       25.60       19.73      6.02 o 
  -2  12   2      311.85      338.49     20.44 o 
  -1  12   2        0.82        3.27      4.11 o 
   0  12   2     1461.19     1506.73     34.03 o 
   1  12   2      211.30      209.97     10.55 o 
   2  12   2        2.47        2.92      4.89 o 
   3  12   2        9.34        7.99      5.15 o 
   4  12   2      495.42      504.25     17.19 o 
   5  12   2     1069.31      979.36     26.15 o 
   6  12   2       74.31       60.16      7.40 o 
   7  12   2       30.56       34.86      6.67 o 
   8  12   2       96.70       82.95      8.57 o 
   9  12   2      607.41      621.84     21.17 o 
  -3  13   2      384.86      457.18     17.88 o 
  -2  13   2        2.95        6.11      8.43 o 
  -1  13   2       55.64       55.50     11.66 o 
   0  13   2      596.11      610.91     24.45 o 
   1  13   2     1791.23     1836.18     67.12 o 
   2  13   2       56.20       78.46     10.96 o 
   3  13   2      178.03      168.81     10.25 o 
   4  13   2      187.44      195.28     11.10 o 
   5  13   2      513.56      507.44     28.49 o 
   6  13   2        2.06        1.82      4.88 o 
   7  13   2        4.96       15.06     10.78 o 
   8  13   2       28.23       28.71      7.12 o 
  -1  14   2      138.00      140.56     16.30 o 
   0  14   2     2512.55     2633.96     54.86 o 
   1  14   2       26.80       26.44      6.33 o 
   2  14   2      321.83      285.10     13.67 o 
   3  14   2      168.24      166.64     19.77 o 
   4  14   2      242.32      246.09     26.06 o 
   5  14   2       69.95       74.71      8.84 o 
   6  14   2      215.65      183.05     11.99 o 
   7  14   2       23.72       23.58      6.91 o 
  -6 -13   3       20.77       34.31     14.05 o 
  -5 -13   3      242.43      255.36     27.89 o 
  -4 -13   3       20.37       15.36      5.89 o 
  -3 -13   3       27.22       23.79      7.59 o 
  -2 -13   3       32.57       15.81      5.64 o 
  -1 -13   3      267.80      291.34     13.45 o 
   0 -13   3       17.12       20.81      5.59 o 
   1 -13   3        0.97        6.88      7.87 o 
  -7 -12   3        5.47        0.68      5.41 o 
  -6 -12   3      103.10      108.81      9.26 o 
  -5 -12   3       25.77       21.88      5.99 o 
  -4 -12   3       68.76       75.99      7.76 o 
  -3 -12   3        1.19        5.22      4.69 o 
  -2 -12   3      688.27      704.64     20.85 o 
  -1 -12   3      131.85      117.72      8.61 o 
   0 -12   3       82.26       88.17      7.65 o 
   1 -12   3      921.04      912.84     19.59 o 
   2 -12   3      867.50      887.51     24.89 o 
   3 -12   3        8.32       11.41      5.90 o 
  -9 -11   3        1.98        5.31      5.48 o 
  -8 -11   3        5.55        0.11      5.36 o 
  -7 -11   3        1.50        5.59      5.11 o 
  -6 -11   3      283.51      296.73     13.51 o 
  -5 -11   3      118.91      108.28      8.64 o 
  -4 -11   3       67.56       54.15      6.66 o 
  -3 -11   3      100.90       96.98      8.00 o 
  -2 -11   3      131.81      139.83      8.89 o 
  -1 -11   3       52.65       54.62      4.67 o 
   0 -11   3      187.65      190.68      8.16 o 
   1 -11   3      268.12      266.39      9.24 o 
   2 -11   3      254.72      258.88      9.25 o 
   3 -11   3        7.03        6.20      4.94 o 
   4 -11   3      251.30      243.16     32.66 o 
   5 -11   3       16.50       13.73      6.05 o 
 -10 -10   3       11.97       18.52      6.14 o 
  -9 -10   3       13.63        8.05      5.51 o 
  -8 -10   3       15.20       14.64      5.57 o 
  -7 -10   3      214.78      196.30     10.88 o 
  -6 -10   3       17.36       26.78      5.56 o 
  -5 -10   3       62.38       70.11      7.14 o 
  -4 -10   3      684.22      670.24     19.55 o 
  -3 -10   3       40.19       41.34      4.08 o 
  -2 -10   3        0.80        5.17      2.88 o 
  -1 -10   3        6.91       10.66      3.33 o 
   0 -10   3      329.15      355.98     10.18 o 
   1 -10   3      491.26      467.23     12.12 o 
   2 -10   3        0.88        6.13      3.43 o 
   3 -10   3      469.40      487.28     16.51 o 
   4 -10   3      152.98      148.64     11.66 o 
   5 -10   3       95.38       96.58      8.84 o 
   6 -10   3      822.71      826.17     35.16 o 
 -10  -9   3      105.27       97.01     23.57 o 
  -9  -9   3       36.20       33.85     22.83 o 
  -8  -9   3       87.40       96.52     13.66 o 
  -7  -9   3      613.16      546.75     36.88 o 
  -6  -9   3       49.75       49.60      6.31 o 
  -5  -9   3      684.66      663.22     18.97 o 
  -4  -9   3      320.84      312.18      8.90 o 
  -3  -9   3        4.66        9.09      2.81 o 
  -2  -9   3        1.06       -0.37      2.47 o 
  -1  -9   3       19.35       17.49      3.18 o 
   0  -9   3       90.98       87.65      4.93 o 
   1  -9   3      127.46      113.21      6.63 o 
   2  -9   3      250.11      256.96      9.40 o 
   3  -9   3      625.79      643.10     14.33 o 
   4  -9   3       22.54       20.76      5.20 o 
   5  -9   3      213.99      247.13     18.26 o 
   6  -9   3      472.83      489.64     18.10 o 
   7  -9   3      208.60      207.66     12.25 o 
 -11  -8   3       71.64       70.32      7.91 o 
 -10  -8   3        0.33        2.82      4.59 o 
  -9  -8   3      521.90      528.19     17.43 o 
  -8  -8   3       65.27       57.09     10.54 o 
  -7  -8   3       43.34       44.38      7.55 o 
  -6  -8   3      428.63      395.45     10.30 o 
  -5  -8   3      702.62      664.07     14.05 o 
  -4  -8   3      640.11      597.56     12.86 o 
  -3  -8   3       96.49       91.98      4.65 o 
  -2  -8   3      446.08      424.96     12.46 o 
  -1  -8   3        6.05        4.48      2.42 o 
   0  -8   3      112.79      112.27      5.21 o 
   1  -8   3      274.82      267.02      8.02 o 
   2  -8   3     2609.87     2625.82     40.99 o 
   3  -8   3      106.21      125.24      6.11 o 
   4  -8   3        0.76        4.28      6.71 o 
   5  -8   3      492.53      479.42     19.42 o 
   6  -8   3      295.21      318.97     13.91 o 
   7  -8   3        5.76        5.99      5.39 o 
   8  -8   3       72.55       77.97     14.05 o 
 -11  -7   3       21.81       19.55      5.65 o 
 -10  -7   3      168.91      170.80     10.05 o 
  -9  -7   3        7.79       17.70     12.96 o 
  -8  -7   3      274.20      273.85     18.90 o 
  -7  -7   3      814.25      819.77     20.69 o 
  -6  -7   3     1043.36     1014.30     18.94 o 
  -5  -7   3       60.33       69.52      5.82 o 
  -4  -7   3      187.09      196.92      6.58 o 
  -3  -7   3      455.26      467.30     10.50 o 
  -2  -7   3     1759.25     1765.37     28.41 o 
  -1  -7   3        3.50        6.49      2.47 o 
   0  -7   3     1575.13     1451.57     24.17 o 
   1  -7   3      940.04      883.98     20.13 o 
   2  -7   3      502.90      509.48     12.96 o 
   3  -7   3        0.98       -1.04      2.23 o 
   4  -7   3      105.35      127.17     12.31 o 
   5  -7   3       68.54       75.98      6.73 o 
   6  -7   3      109.62      112.92      8.41 o 
   7  -7   3       77.78       76.55      7.66 o 
   8  -7   3      522.94      555.85     19.46 o 
   9  -7   3      307.96      321.68     15.39 o 
 -11  -6   3      224.27      241.46     17.63 o 
 -10  -6   3     1122.58     1116.12     39.48 o 
  -9  -6   3      430.29      441.90     25.36 o 
  -8  -6   3      690.02      684.48     14.86 o 
  -7  -6   3     1669.34     1629.05     27.58 o 
  -6  -6   3     1820.14     1804.59     29.53 o 
  -5  -6   3      877.57      894.09     16.58 o 
  -4  -6   3       63.81       71.22      5.03 o 
  -3  -6   3      236.51      234.90      7.97 o 
  -2  -6   3       28.56       18.42      4.66 o 
  -1  -6   3      505.59      509.87     10.56 o 
   0  -6   3      152.37      127.29      4.97 o 
   1  -6   3      905.79     1051.73     18.22 o 
   2  -6   3        0.08        1.62      1.94 o 
   3  -6   3      845.14      847.04     18.66 o 
   4  -6   3     3331.20     3215.02     48.25 o 
   5  -6   3      400.43      359.59     12.78 o 
   6  -6   3       86.37       47.54      5.97 o 
   7  -6   3      291.57      321.10     18.40 o 
   8  -6   3        5.23        7.56      5.40 o 
   9  -6   3       49.71       55.08      7.61 o 
  10  -6   3       13.09        5.19      5.55 o 
 -12  -5   3       36.37       25.71      9.48 o 
 -11  -5   3      527.18      511.67     16.54 o 
 -10  -5   3      273.57      247.03      9.00 o 
  -9  -5   3      315.44      318.47     10.65 o 
  -8  -5   3     1461.49     1461.02     25.64 o 
  -7  -5   3     1494.24     1473.14     25.26 o 
  -6  -5   3       51.22       72.64      4.17 o 
  -5  -5   3      548.92      565.91     16.62 o 
  -4  -5   3       24.62       42.29      3.01 o 
  -3  -5   3       59.67       43.24      2.98 o 
  -2  -5   3     1689.74     1724.08     32.59 o 
  -1  -5   3      658.93      575.78     11.08 o 
   0  -5   3      161.04      116.48      4.50 o 
   1  -5   3      436.37      497.06     10.10 o 
   2  -5   3     2122.73     2120.51     32.51 o 
   3  -5   3     4010.04     4030.36     58.62 o 
   4  -5   3      395.43      449.74     21.15 o 
   5  -5   3      447.07      448.29      9.68 o 
   6  -5   3       12.10       10.41      6.95 o 
   7  -5   3        2.26       -1.31      3.82 o 
   8  -5   3      135.18      124.14      8.78 o 
   9  -5   3      115.36      118.23      9.25 o 
  10  -5   3      105.10       99.23      9.54 o 
 -12  -4   3        4.54       13.75      6.01 o 
 -11  -4   3      178.83      163.50      7.74 o 
 -10  -4   3      673.94      635.63     14.80 o 
  -9  -4   3        3.09        5.72      3.05 o 
  -8  -4   3      122.03      141.13      6.25 o 
  -7  -4   3       85.20       83.66      6.19 o 
  -6  -4   3      252.01      261.44     10.31 o 
  -5  -4   3     2989.05     3017.56     44.96 o 
  -4  -4   3      640.38      630.32     12.03 o 
  -3  -4   3      197.20      245.78      9.08 o 
  -2  -4   3     3010.46     3236.19     46.90 o 
  -1  -4   3     6563.85     6980.82     97.42 o 
   0  -4   3     1749.87     1833.19     27.74 o 
   1  -4   3      239.28      258.13      9.68 o 
   2  -4   3       34.27       17.78      2.20 o 
   3  -4   3      322.77      249.44      6.32 o 
   4  -4   3        0.35        4.79      1.69 o 
   5  -4   3      253.89      271.49      9.11 o 
   6  -4   3     1562.52     1562.92     33.74 o 
   7  -4   3      157.02      157.90      8.98 o 
   8  -4   3       97.50      139.46      9.09 o 
   9  -4   3      313.87      329.60     13.92 o 
  10  -4   3      415.97      427.76     17.12 o 
  11  -4   3        6.86        5.86      5.82 o 
 -12  -3   3      343.89      329.31     15.49 o 
 -11  -3   3       15.22       23.19      6.92 o 
 -10  -3   3      292.43      293.70      9.53 o 
  -9  -3   3       61.14       83.09      8.33 o 
  -8  -3   3       23.39       21.76      4.09 o 
  -7  -3   3      260.48      242.76      7.32 o 
  -6  -3   3      770.83      770.31     14.52 o 
  -5  -3   3      974.19     1042.54     17.72 o 
  -4  -3   3      421.62      438.87      9.01 o 
  -3  -3   3     7825.67     8288.03    115.08 o 
  -2  -3   3    11421.78    11300.76    179.71 o 
  -1  -3   3       22.54       44.90      2.77 o 
   0  -3   3     4542.26     4724.67     66.38 o 
   1  -3   3       69.73      118.04      3.74 o 
   2  -3   3       88.36       71.77      3.59 o 
   3  -3   3      920.92      917.82     15.36 o 
   4  -3   3     3013.94     2879.77     42.36 o 
   5  -3   3     6274.45     6406.82     90.46 o 
   6  -3   3      203.66      264.20      9.29 o 
   7  -3   3      660.44      700.72     19.05 o 
   8  -3   3       14.27       29.98      7.31 o 
   9  -3   3       86.26       83.64     14.30 o 
  10  -3   3       28.61       42.67      8.18 o 
  11  -3   3       54.92       44.33      7.57 o 
 -12  -2   3      251.54      260.18     13.53 o 
 -11  -2   3       20.22       16.58      5.59 o 
 -10  -2   3       50.87       48.89      6.28 o 
  -9  -2   3       10.56       25.07      4.29 o 
  -8  -2   3       77.61       77.29      5.62 o 
  -7  -2   3      481.87      481.44     14.11 o 
  -6  -2   3     3135.20     3165.50     46.95 o 
  -5  -2   3       76.37      120.16      4.50 o 
  -4  -2   3      788.08      765.00     13.30 o 
  -3  -2   3        5.42       22.29      3.65 o 
  -2  -2   3      314.61      318.08      7.71 o 
  -1  -2   3     2330.22     2361.35     34.08 o 
   0  -2   3     4109.68     3975.99     55.77 o 
   1  -2   3     1402.03     1376.88     20.75 o 
   2  -2   3      843.57      784.46     12.95 o 
   3  -2   3     2451.58     2726.85     39.62 o 
   4  -2   3     1124.74     1114.28     18.08 o 
   5  -2   3      283.14      324.40      7.23 o 
   6  -2   3      893.91      855.03     15.05 o 
   7  -2   3      959.34      915.19     22.46 o 
   8  -2   3      239.95      247.70     10.81 o 
   9  -2   3      210.05      199.00     10.55 o 
  10  -2   3        1.57       12.80      5.04 o 
  11  -2   3      437.30      430.05     16.92 o 
  12  -2   3       15.54       14.01      6.12 o 
 -12  -1   3      475.19      464.98     17.93 o 
 -11  -1   3      607.52      588.41     19.34 o 
 -10  -1   3       25.97       39.54      7.20 o 
  -9  -1   3        9.06       12.20      2.98 o 
  -8  -1   3      140.71      145.67      5.90 o 
  -7  -1   3     1037.98     1005.90     18.08 o 
  -6  -1   3       61.92       73.48      3.75 o 
  -5  -1   3      110.04      107.14      4.93 o 
  -4  -1   3      405.79      367.37      7.59 o 
  -3  -1   3     1720.55     1846.22     27.39 o 
  -1  -1   3     1670.62     1794.02     26.01 o 
   0  -1   3    12081.12    11695.59    139.55 o 
   1  -1   3      550.21      536.19      8.92 o 
   2  -1   3     1062.06     1077.96     18.34 o 
   3  -1   3     1475.67     1510.10     31.97 o 
   4  -1   3     2912.57     2940.33     44.62 o 
   5  -1   3      147.70      174.87      5.36 o 
   6  -1   3     1195.32     1188.24     27.54 o 
   7  -1   3     1205.42     1127.69     21.23 o 
   8  -1   3       13.06       21.04      4.44 o 
   9  -1   3      134.29      118.54      8.07 o 
  10  -1   3      142.27      184.74     10.43 o 
  11  -1   3      119.77       99.31      9.48 o 
  12  -1   3      211.67      211.03     12.49 o 
 -12   0   3      101.14      104.57      9.61 o 
 -11   0   3      174.77      191.89     16.89 o 
 -10   0   3      369.05      384.23     16.96 o 
  -9   0   3        2.42        1.07      3.95 o 
  -8   0   3      696.75      663.95     13.65 o 
  -7   0   3     1135.12     1181.03     20.36 o 
  -6   0   3        2.71       22.44      2.40 o 
  -5   0   3     1723.26     1731.97     26.83 o 
  -4   0   3     1696.44     1712.10     26.04 o 
  -3   0   3       94.95      103.14      3.30 o 
  -1   0   3     5363.55     5347.27     74.16 o 
   0   0   3     1338.46     1421.43     25.79 o 
   1   0   3     1248.45     1271.49     18.85 o 
   2   0   3       59.93       92.39      3.44 o 
   3   0   3      570.96      509.69     11.36 o 
   4   0   3      298.23      325.42      8.81 o 
   5   0   3     1981.37     2032.55     38.64 o 
   6   0   3      284.00      243.42     13.00 o 
   7   0   3      809.31      828.11     20.07 o 
   8   0   3       28.10       29.72      4.67 o 
   9   0   3      525.34      552.56     24.09 o 
  10   0   3       16.36        9.40      4.94 o 
  11   0   3      744.37      731.98     22.08 o 
  12   0   3      213.99      226.66     12.78 o 
 -12   1   3      103.64      129.76     10.57 o 
 -11   1   3      295.48      283.88     13.60 o 
 -10   1   3       90.26       95.52     11.56 o 
  -9   1   3      111.93      100.80     11.63 o 
  -8   1   3        9.54       27.91      5.90 o 
  -7   1   3       94.52      113.32      6.13 o 
  -6   1   3     1570.89     1556.49     24.94 o 
  -5   1   3     2114.18     2073.75     31.54 o 
  -4   1   3       50.63      114.85      5.31 o 
  -3   1   3     1949.94     2040.12     30.04 o 
  -2   1   3      923.93     1106.34     25.08 o 
  -1   1   3     1675.64     1715.68     24.87 o 
   0   1   3     2435.64     2485.09     43.37 o 
   1   1   3     1744.23     1685.73     66.98 o 
   2   1   3     8844.22     8865.32    121.73 o 
   3   1   3      395.23      343.69      7.26 o 
   4   1   3     1199.56     1241.13     19.30 o 
   5   1   3     3137.90     3126.48     46.11 o 
   6   1   3     2000.23     2026.67     31.01 o 
   7   1   3      441.88      429.58      9.49 o 
   8   1   3     1245.24     1226.10     28.61 o 
   9   1   3     2460.26     2484.89     39.08 o 
  10   1   3      270.89      279.49     12.24 o 
  11   1   3      220.87      217.92     11.41 o 
  12   1   3        3.29        8.94      5.94 o 
 -11   2   3        8.00       17.64      5.87 o 
 -10   2   3      166.05      178.44     16.96 o 
  -9   2   3      934.12      906.64     32.81 o 
  -8   2   3      198.40      172.65      9.17 o 
  -7   2   3       15.23       12.26      3.83 o 
  -6   2   3        4.75       12.57      2.40 o 
  -5   2   3       30.03       79.10      3.34 o 
  -4   2   3       16.43       21.25      1.91 o 
  -3   2   3     2796.09     3030.83     43.64 o 
  -2   2   3       16.99       46.45      4.10 o 
  -1   2   3        5.02       12.00      1.59 o 
   0   2   3      258.58      270.97      6.46 o 
   1   2   3     2683.09     2787.74     92.88 o 
   2   2   3      426.20      478.81      8.71 o 
   3   2   3     2361.55     2213.26     32.05 o 
   4   2   3     9793.46     9617.96    132.63 o 
   5   2   3     2666.58     2842.09     41.54 o 
   6   2   3       13.09       25.53      4.53 o 
   7   2   3      862.55      938.34     20.38 o 
   8   2   3      770.40      789.14     15.21 o 
   9   2   3      208.73      224.09      7.46 o 
  10   2   3      103.59       86.10      7.11 o 
  11   2   3       69.45       70.18      7.14 o 
  12   2   3        4.51       13.11      6.85 o 
  13   2   3        0.48        5.97      5.79 o 
 -11   3   3       20.18       18.75      6.03 o 
 -10   3   3      146.40      147.28      9.99 o 
  -9   3   3      129.73      120.53      8.72 o 
  -8   3   3      862.00      839.41     22.55 o 
  -7   3   3        3.32        1.42      3.61 o 
  -6   3   3       57.96       57.98      4.53 o 
  -5   3   3       34.59       38.87      2.41 o 
  -4   3   3     1030.50     1012.85     16.79 o 
  -3   3   3    11000.78    11079.61    197.38 o 
  -2   3   3        1.24        0.34      1.60 o 
  -1   3   3    12315.50    12589.45    448.04 o 
   0   3   3      135.75      167.44      5.54 o 
   1   3   3      308.30      426.25     10.96 o 
   2   3   3      656.13      640.55     12.89 o 
   3   3   3      349.60      422.11      7.80 o 
   4   3   3       21.93       24.04      1.80 o 
   5   3   3      149.88      126.05      5.52 o 
   6   3   3      578.60      556.53     10.90 o 
   7   3   3     1092.96     1134.44     19.48 o 
   8   3   3      800.60      865.84     20.69 o 
   9   3   3      105.75      108.23      5.28 o 
  10   3   3      655.69      698.60     15.04 o 
  11   3   3      717.27      703.76     20.37 o 
  12   3   3      111.78      126.31     10.89 o 
  13   3   3      154.15      150.93     11.06 o 
 -11   4   3       22.45       19.29      6.42 o 
 -10   4   3        3.13        1.78      4.98 o 
  -9   4   3       57.71       64.37      7.36 o 
  -8   4   3      755.98      672.20     19.86 o 
  -7   4   3      126.78      123.82     21.74 o 
  -6   4   3      605.57      564.37     16.20 o 
  -5   4   3      579.20      580.71     11.31 o 
  -4   4   3    19903.90    19596.82    496.37 o 
  -3   4   3       11.70       12.42      3.03 o 
  -2   4   3     3786.41     4073.14     72.52 o 
  -1   4   3     1409.66     1242.49     20.87 o 
   0   4   3     2820.82     2677.06     59.71 o 
   1   4   3     1120.45      995.79     15.76 o 
   2   4   3     3628.79     3784.53     53.64 o 
   3   4   3       20.27       56.64      6.02 o 
   4   4   3      733.93      788.36     13.28 o 
   5   4   3       44.93       27.23      5.06 o 
   6   4   3     1879.05     1989.00     37.03 o 
   7   4   3      481.73      516.78     10.97 o 
   8   4   3     1957.82     2077.77     33.05 o 
   9   4   3     1133.25     1171.49     21.25 o 
  10   4   3      430.13      457.06     13.60 o 
  11   4   3      445.85      458.32     12.19 o 
  12   4   3        6.41        2.04      7.17 o 
  13   4   3      204.68      218.26     18.83 o 
 -10   5   3        5.63       14.99      6.15 o 
  -9   5   3      181.94      148.32     10.31 o 
  -8   5   3      338.91      345.48     14.16 o 
  -7   5   3       11.45       20.36     11.20 o 
  -6   5   3     2178.24     2022.58     50.54 o 
  -5   5   3      187.75      192.83      9.45 o 
  -4   5   3      532.42      545.69     10.69 o 
  -3   5   3      357.14      383.57     11.65 o 
  -2   5   3     2339.01     2250.98     34.62 o 
  -1   5   3     2869.76     3060.61     54.04 o 
   0   5   3       23.88       37.45      2.32 o 
   1   5   3      326.77      245.28      5.67 o 
   2   5   3       73.51       84.45      4.85 o 
   3   5   3      258.87      287.39      8.77 o 
   4   5   3     1003.20     1031.69     31.79 o 
   5   5   3     1514.07     1485.42     23.38 o 
   6   5   3      508.65      440.27     12.24 o 
   7   5   3       24.62       41.61      3.08 o 
   8   5   3      125.27      137.52      5.51 o 
   9   5   3      110.46      122.50      6.39 o 
  10   5   3      643.62      679.85     14.90 o 
  11   5   3       68.91       63.21      6.41 o 
  12   5   3      458.73      522.43     26.83 o 
  13   5   3       71.21       77.62     13.21 o 
 -10   6   3       56.19       55.33      8.13 o 
  -9   6   3      564.90      526.61     19.09 o 
  -8   6   3       52.76       63.03     13.63 o 
  -7   6   3       88.73       87.72      7.59 o 
  -6   6   3      216.25      272.70     16.79 o 
  -5   6   3      918.08      896.34     22.63 o 
  -4   6   3       20.89       15.24      3.90 o 
  -3   6   3      497.75      503.62     14.08 o 
  -2   6   3       71.17       85.78      5.68 o 
  -1   6   3        0.67        0.74      2.39 o 
   0   6   3     2138.67     2207.86     33.31 o 
   1   6   3    12365.13    12829.87    184.33 o 
   2   6   3       35.31       26.24      2.00 o 
   3   6   3     2882.59     2981.20     54.27 o 
   4   6   3       95.98       71.24      4.87 o 
   5   6   3     1829.36     1741.99     43.48 o 
   6   6   3      365.76      367.46     12.66 o 
   7   6   3       25.79       37.82      2.80 o 
   8   6   3      936.53      934.44     20.88 o 
   9   6   3      302.58      328.48     12.46 o 
  10   6   3      652.98      605.11     24.17 o 
  11   6   3       62.17       67.74      6.82 o 
  12   6   3      227.34      261.24     12.42 o 
  -9   7   3       14.03       19.03      6.35 o 
  -8   7   3       19.27       17.05      5.86 o 
  -7   7   3      187.39      176.07     18.30 o 
  -6   7   3     1197.26     1126.95     28.23 o 
  -5   7   3        0.30       18.02      5.87 o 
  -4   7   3     1351.32     1266.67     28.91 o 
  -3   7   3      292.70      297.83      7.72 o 
  -2   7   3      683.29      675.02     13.36 o 
  -1   7   3      901.94      923.69     16.50 o 
   0   7   3     2717.23     2670.24     50.75 o 
   1   7   3     2008.49     1897.83     29.47 o 
   2   7   3      372.11      404.23     16.80 o 
   3   7   3     1149.35     1135.47     24.55 o 
   4   7   3       14.48       21.72      4.78 o 
   5   7   3       36.18       38.88      4.50 o 
   6   7   3       89.29       79.04      7.62 o 
   7   7   3      774.04      707.90     32.81 o 
   8   7   3      339.52      308.43     11.86 o 
   9   7   3        0.80        4.43      3.93 o 
  10   7   3      540.52      573.49     18.11 o 
  11   7   3       48.32       63.93      8.43 o 
  12   7   3       21.99       24.36      7.59 o 
  -8   8   3      679.13      606.22     26.38 o 
  -7   8   3      154.82      137.86     16.93 o 
  -6   8   3       21.26       12.15      7.48 o 
  -5   8   3      615.10      593.52     24.97 o 
  -4   8   3     1994.80     1884.24     54.06 o 
  -3   8   3       77.26       73.32      4.54 o 
  -2   8   3        0.46        0.76      2.13 o 
  -1   8   3        2.95        3.92      2.89 o 
   0   8   3     1399.87     1489.40     24.66 o 
   1   8   3      279.25      320.81     10.63 o 
   2   8   3     1773.11     1720.38     27.31 o 
   3   8   3      288.94      257.42      9.75 o 
   4   8   3      662.69      640.46     16.92 o 
   5   8   3       48.88       51.93     12.71 o 
   6   8   3       83.73       85.54     20.13 o 
   7   8   3     1105.54     1009.95     26.87 o 
   8   8   3       49.25       47.10      5.95 o 
   9   8   3      976.12      891.41     23.58 o 
  10   8   3      189.87      190.65     10.47 o 
  11   8   3       11.76       13.41      7.06 o 
  12   8   3      179.50      178.43     11.29 o 
  -8   9   3       33.91       38.73     11.42 o 
  -7   9   3       12.99        6.55      5.54 o 
  -6   9   3       64.61       45.67      7.18 o 
  -5   9   3        6.50       29.21      6.09 o 
  -4   9   3      237.27      209.63     11.03 o 
  -3   9   3      177.76      165.55      9.04 o 
  -2   9   3     1115.55     1107.12     25.87 o 
  -1   9   3     1807.11     1837.16     30.17 o 
   0   9   3      303.47      283.88      8.28 o 
   1   9   3      360.16      355.15      8.91 o 
   2   9   3     3501.59     3441.17     51.21 o 
   3   9   3     3184.77     3171.80     59.87 o 
   4   9   3      313.23      273.73     16.82 o 
   5   9   3      216.22      220.95      9.88 o 
   6   9   3      248.37      226.43     10.20 o 
   7   9   3      216.54      158.07      9.05 o 
   8   9   3      494.15      469.47     16.08 o 
   9   9   3      341.81      321.06     13.72 o 
  10   9   3        2.08        4.83      4.76 o 
  11   9   3       11.08       16.20      5.72 o 
  12   9   3       33.82       27.45      6.45 o 
  -7  10   3       26.93       27.26     11.91 o 
  -6  10   3      115.30      108.13      9.71 o 
  -5  10   3      125.03      121.48      9.37 o 
  -4  10   3       13.76       10.47      5.45 o 
  -3  10   3     1251.53     1249.19     68.10 o 
  -2  10   3     2326.49     2288.24     37.22 o 
  -1  10   3      373.60      371.96     10.04 o 
   0  10   3      213.24      233.11      7.71 o 
   1  10   3      761.62      768.48     15.42 o 
   2  10   3      109.10       89.92      6.60 o 
   3  10   3      396.71      383.33     13.58 o 
   4  10   3      156.09      155.82      8.67 o 
   5  10   3       39.80       42.74      5.73 o 
   6  10   3       14.81        7.26      4.20 o 
   7  10   3      212.38      213.85     21.81 o 
   8  10   3      809.69      722.43     22.87 o 
   9  10   3      347.14      331.23     14.21 o 
  10  10   3       61.67       61.61      7.86 o 
  11  10   3      118.51      113.87      9.82 o 
  -6  11   3      122.70      115.75     10.26 o 
  -5  11   3      201.56      175.59     11.35 o 
  -4  11   3      224.05      219.77     12.07 o 
  -3  11   3      662.66      682.30     20.87 o 
  -2  11   3     1268.65     1308.27     24.31 o 
  -1  11   3       25.00       26.88      3.95 o 
   0  11   3       25.68       43.93      4.22 o 
   1  11   3       15.79       18.08      5.48 o 
   2  11   3        8.91        6.13     10.12 o 
   3  11   3       24.44       27.70      5.42 o 
   4  11   3      467.45      413.12     14.85 o 
   5  11   3      493.78      470.93     18.12 o 
   6  11   3      260.41      265.01     12.57 o 
   7  11   3      623.17      627.74     19.77 o 
   8  11   3      301.88      315.44     19.04 o 
   9  11   3      337.33      345.53     15.02 o 
  10  11   3      893.45      890.53     26.23 o 
  -5  12   3        0.20       -2.21      5.56 o 
  -4  12   3      137.54      129.36     10.08 o 
  -3  12   3       91.20       98.85      8.72 o 
  -2  12   3        0.07       -0.82      4.71 o 
  -1  12   3     1048.90     1083.20     24.74 o 
   0  12   3      592.66      626.36     42.29 o 
   1  12   3      390.65      396.51     20.13 o 
   2  12   3       24.72       16.40      5.21 o 
   3  12   3     1041.76      966.12     25.30 o 
   4  12   3      301.52      302.94     17.56 o 
   5  12   3       66.28       59.21      7.31 o 
   6  12   3      613.52      545.41     18.51 o 
   7  12   3       22.96       33.87      6.46 o 
   8  12   3        4.06        5.03      5.01 o 
   9  12   3       45.84       55.28      7.90 o 
  10  12   3      154.25      116.04     10.27 o 
  -3  13   3       14.41       15.09      6.29 o 
  -2  13   3      116.90      106.35     13.91 o 
  -1  13   3      952.78      980.72     39.69 o 
   0  13   3     1008.33     1022.03     29.96 o 
   1  13   3     1378.33     1356.90     32.67 o 
   2  13   3      579.94      614.19     20.09 o 
   3  13   3      317.37      328.29     23.36 o 
   4  13   3      151.22      148.91     24.76 o 
   5  13   3        8.80        4.62      4.91 o 
   6  13   3      294.61      284.45     14.11 o 
   7  13   3      517.38      464.15     17.93 o 
   8  13   3       33.04       42.41      7.52 o 
   9  13   3        2.87        0.02      5.79 o 
  -1  14   3       52.46       54.16     12.57 o 
   0  14   3       63.32       62.52     12.57 o 
   1  14   3      378.99      385.81     15.74 o 
   2  14   3      215.78      244.10     16.82 o 
   3  14   3       23.12       18.09      5.99 o 
   4  14   3      372.51      383.02     17.18 o 
   5  14   3      350.05      352.11     15.81 o 
   6  14   3      508.45      488.20     18.83 o 
   7  14   3      475.87      481.63     18.87 o 
  -4 -13   4        8.12        2.96      5.73 o 
  -3 -13   4        2.37       14.09      5.97 o 
  -2 -13   4      472.70      514.89     18.27 o 
  -1 -13   4       14.18        3.45      5.08 o 
   0 -13   4      173.52      172.74     30.31 o 
  -7 -12   4      169.51      152.95     11.08 o 
  -6 -12   4      226.97      211.29     12.22 o 
  -5 -12   4        3.93        4.70      5.31 o 
  -4 -12   4      228.37      232.39     12.16 o 
  -3 -12   4      180.31      174.63     13.56 o 
  -2 -12   4        5.03        1.06      4.50 o 
  -1 -12   4      415.22      410.64     15.37 o 
   0 -12   4       66.72       75.53      7.33 o 
   1 -12   4        1.22        2.88      3.71 o 
   2 -12   4        3.90       16.54      5.86 o 
   3 -12   4      295.98      328.07     14.92 o 
  -8 -11   4       29.87       24.80      6.69 o 
  -7 -11   4      651.49      692.95     27.92 o 
  -6 -11   4      191.05      190.47     11.10 o 
  -5 -11   4      150.07      144.80      9.74 o 
  -4 -11   4       34.23       27.61      5.88 o 
  -3 -11   4      168.88      160.13      9.66 o 
  -2 -11   4      436.77      448.62     18.90 o 
  -1 -11   4      410.45      423.91     11.83 o 
   0 -11   4     1597.82     1598.20     28.72 o 
   1 -11   4       33.39       41.76      4.76 o 
   2 -11   4        7.32        3.37      3.56 o 
   3 -11   4       53.30       57.99     12.75 o 
   4 -11   4       34.27       35.15      6.90 o 
   5 -11   4      113.43      101.72      9.53 o 
  -9 -10   4      135.48      147.50     10.50 o 
  -8 -10   4        4.11        3.87      5.87 o 
  -7 -10   4       65.14       70.08      7.75 o 
  -6 -10   4       15.00       22.85      5.83 o 
  -5 -10   4      483.43      475.63     16.26 o 
  -4 -10   4      400.25      372.41     22.72 o 
  -3 -10   4      301.22      324.99     11.58 o 
  -2 -10   4      914.33      878.87     18.01 o 
  -1 -10   4     1322.51     1261.11     48.62 o 
   0 -10   4       82.31       86.84      5.44 o 
   1 -10   4      517.35      565.20     13.58 o 
   2 -10   4      498.91      502.67     12.79 o 
   3 -10   4       35.79       32.35      5.90 o 
   4 -10   4        3.54        6.38      4.99 o 
   5 -10   4       37.99       38.55      6.85 o 
   6 -10   4       47.02       50.11      7.72 o 
 -10  -9   4      231.64      232.55     18.69 o 
  -9  -9   4       27.36       21.29      5.81 o 
  -8  -9   4      428.67      432.05     15.82 o 
  -7  -9   4       26.78       24.24      5.66 o 
  -6  -9   4      727.81      755.24     21.21 o 
  -5  -9   4      573.17      582.00     17.71 o 
  -4  -9   4        4.76        0.56      2.68 o 
  -3  -9   4     1067.60     1001.65     19.25 o 
  -2  -9   4       45.12       56.59      4.99 o 
  -1  -9   4       63.64       71.66      4.73 o 
   0  -9   4       75.45       72.29      5.76 o 
   1  -9   4      395.42      388.01     10.53 o 
   2  -9   4      182.47      180.62      9.57 o 
   3  -9   4       49.09       57.90      4.69 o 
   4  -9   4       17.61       14.40      4.99 o 
   5  -9   4      396.09      409.62     15.69 o 
   6  -9   4       15.51       11.43      6.64 o 
   7  -9   4      421.11      406.58     19.07 o 
 -10  -8   4      191.77      195.72     17.25 o 
  -9  -8   4       13.56       13.80      5.29 o 
  -8  -8   4      130.81      134.55      8.89 o 
  -7  -8   4       67.30       67.78      6.75 o 
  -6  -8   4      486.78      486.85     11.99 o 
  -5  -8   4       60.51       59.58      4.52 o 
  -4  -8   4       77.91       79.57      4.75 o 
  -3  -8   4       59.57       43.25      3.87 o 
  -2  -8   4       84.21       76.01      4.54 o 
  -1  -8   4       33.34       48.73      3.94 o 
   0  -8   4      672.54      694.59     14.48 o 
   1  -8   4     1588.89     1599.64     27.15 o 
   2  -8   4       31.18       40.53      3.88 o 
   3  -8   4     1259.89     1212.64     22.07 o 
   4  -8   4      552.46      573.41     17.53 o 
   5  -8   4        9.67       14.07      4.96 o 
   6  -8   4      969.58     1016.81     33.30 o 
   7  -8   4      569.53      618.90     20.50 o 
   8  -8   4      101.12      105.77      9.66 o 
 -11  -7   4      137.92      146.36     10.01 o 
 -10  -7   4      120.98      122.43     16.93 o 
  -9  -7   4       30.58       34.73      5.82 o 
  -8  -7   4      347.90      332.55     14.24 o 
  -7  -7   4      502.08      514.68     13.47 o 
  -6  -7   4       66.61       67.30      6.09 o 
  -5  -7   4      243.44      247.60      7.86 o 
  -4  -7   4      348.78      353.68      9.22 o 
  -3  -7   4     1438.45     1370.13     23.49 o 
  -2  -7   4       28.62       24.63      3.14 o 
  -1  -7   4     1613.03     1593.97     26.31 o 
   0  -7   4      301.53      284.57      8.05 o 
   1  -7   4        0.08        3.13      2.41 o 
   2  -7   4     2419.33     2432.64     38.13 o 
   3  -7   4     1297.82     1310.19     31.64 o 
   4  -7   4      159.05      155.96      6.22 o 
   5  -7   4       12.70       10.62      4.42 o 
   6  -7   4       15.70       45.08      6.53 o 
   7  -7   4       73.40       78.75      7.70 o 
   8  -7   4      110.36      106.47      9.34 o 
   9  -7   4       51.64       61.09      8.19 o 
 -11  -6   4      183.13      189.85     29.05 o 
 -10  -6   4        1.60       -3.46      4.12 o 
  -9  -6   4     1032.64      986.58     19.96 o 
  -8  -6   4     1775.46     1770.32     34.06 o 
  -7  -6   4       36.85       35.20      4.47 o 
  -6  -6   4     1069.40     1029.23     19.16 o 
  -5  -6   4      109.25      124.94      5.54 o 
  -4  -6   4      957.44      963.05     17.62 o 
  -3  -6   4        0.53        6.10      2.25 o 
  -2  -6   4        6.83       14.37      2.45 o 
  -1  -6   4      556.40      508.27     10.82 o 
   0  -6   4      191.27      212.12      7.66 o 
   1  -6   4      682.48      663.33     13.13 o 
   2  -6   4      313.50      316.31      8.24 o 
   3  -6   4     1603.69     1575.00     26.03 o 
   4  -6   4        8.01       13.16      2.62 o 
   5  -6   4      237.58      240.99     14.05 o 
   6  -6   4      124.75      173.13     11.49 o 
   7  -6   4      172.27      184.10     23.01 o 
   8  -6   4      274.91      264.30     12.96 o 
   9  -6   4      210.46      183.29     11.65 o 
 -11  -5   4       37.91       30.21      8.08 o 
 -10  -5   4      124.42      149.76      8.62 o 
  -9  -5   4     1235.23     1227.66     23.24 o 
  -8  -5   4      627.57      622.52     14.14 o 
  -7  -5   4      859.84      865.02     17.12 o 
  -6  -5   4      542.97      554.14     13.92 o 
  -5  -5   4       66.12       65.94      8.00 o 
  -4  -5   4      935.86      931.25     16.74 o 
  -3  -5   4      174.14      189.79      5.91 o 
  -2  -5   4     2314.07     2128.20     32.64 o 
  -1  -5   4      148.34      157.00      5.28 o 
   0  -5   4        9.67       13.22      2.21 o 
   1  -5   4     1096.23     1085.48     21.20 o 
   2  -5   4      373.64      388.67      8.88 o 
   3  -5   4       18.73       16.91      2.39 o 
   4  -5   4      985.50      948.18     17.43 o 
   5  -5   4     1190.45     1113.22     26.64 o 
   6  -5   4       31.72       39.21      5.19 o 
   7  -5   4      111.71       99.51      8.22 o 
   8  -5   4      747.21      739.44     21.97 o 
   9  -5   4      166.11      168.85     15.98 o 
  10  -5   4        8.70        7.10      7.38 o 
 -12  -4   4       57.55       66.77      8.20 o 
 -11  -4   4       34.42       36.64      6.37 o 
 -10  -4   4        7.86       13.54      3.78 o 
  -9  -4   4     1652.95     1644.26     28.60 o 
  -8  -4   4      273.50      286.14     12.06 o 
  -7  -4   4     3422.80     3306.74     50.08 o 
  -6  -4   4        3.62        8.63      2.48 o 
  -5  -4   4       36.63       44.73      3.28 o 
  -4  -4   4      568.71      618.46     12.65 o 
  -3  -4   4     1322.04     1308.80     21.30 o 
  -2  -4   4      159.90      157.34      6.09 o 
  -1  -4   4     1633.39     1661.29     25.69 o 
   0  -4   4      642.14      538.68     10.33 o 
   1  -4   4     1146.54     1080.38     18.36 o 
   2  -4   4     2146.68     2072.62     31.67 o 
   3  -4   4      283.97      279.69      7.24 o 
   4  -4   4     1094.28     1135.29     19.34 o 
   5  -4   4      882.47      816.90     15.01 o 
   6  -4   4      497.89      454.67     14.39 o 
   7  -4   4      124.32      111.04      7.59 o 
   8  -4   4       87.07       75.15      7.17 o 
   9  -4   4        8.83       16.89      5.56 o 
  10  -4   4      415.45      381.76     16.16 o 
  11  -4   4      280.61      276.15     14.56 o 
 -12  -3   4      236.74      243.03     13.41 o 
 -11  -3   4        2.24        2.83      4.69 o 
 -10  -3   4      940.65     1006.98     20.27 o 
  -9  -3   4      107.67      128.21      6.24 o 
  -8  -3   4       21.35       20.34      3.41 o 
  -7  -3   4       65.33       92.94      8.26 o 
  -6  -3   4       10.26       11.74      2.54 o 
  -5  -3   4      650.70      664.31     12.76 o 
  -4  -3   4      697.84      658.17     12.40 o 
  -3  -3   4      158.70      151.11      4.76 o 
  -2  -3   4      775.85      911.27     15.22 o 
  -1  -3   4     1369.47     1352.12     21.06 o 
   0  -3   4     2682.50     2669.65     38.91 o 
   1  -3   4     4479.45     4624.30     65.44 o 
   2  -3   4      760.82      668.08     12.03 o 
   3  -3   4     2121.09     2140.97     32.36 o 
   4  -3   4       22.36       13.66      2.03 o 
   5  -3   4        0.14        7.21      1.82 o 
   6  -3   4      130.83      139.03      4.86 o 
   7  -3   4       83.74       91.66     12.26 o 
   8  -3   4      294.12      212.84     10.62 o 
   9  -3   4      342.55      323.49     13.70 o 
  10  -3   4      507.81      488.19     17.66 o 
  11  -3   4      402.27      384.63     33.93 o 
 -12  -2   4     1403.65     1389.85     34.94 o 
 -11  -2   4      132.35      128.25      9.32 o 
 -10  -2   4      382.23      398.40     14.92 o 
  -9  -2   4        1.17       11.27      3.32 o 
  -8  -2   4      915.50      865.90     17.05 o 
  -7  -2   4     1258.65     1296.63     22.42 o 
  -6  -2   4       49.00       52.22      3.50 o 
  -5  -2   4     2215.52     2271.54     34.59 o 
  -4  -2   4     1983.79     2057.96     36.16 o 
  -3  -2   4      321.14      318.22      6.86 o 
  -2  -2   4     5796.22     5652.93     79.13 o 
  -1  -2   4        4.99        8.01      1.28 o 
   0  -2   4       42.16       95.13      4.15 o 
   1  -2   4       12.86       13.58      1.47 o 
   2  -2   4       35.33       30.33      2.03 o 
   3  -2   4      374.01      385.92      7.96 o 
   4  -2   4      516.91      575.67     12.95 o 
   5  -2   4     4052.36     4010.72     58.04 o 
   6  -2   4     1571.39     1576.76     25.44 o 
   7  -2   4      689.28      638.70     12.62 o 
   8  -2   4        1.47        3.67      4.00 o 
   9  -2   4      331.25      298.61     12.91 o 
  10  -2   4      193.30      214.58     11.39 o 
  11  -2   4        3.03        4.14      5.36 o 
  12  -2   4      126.17      119.95     10.38 o 
 -12  -1   4        8.02        0.59      5.48 o 
 -11  -1   4       16.81       25.38      6.28 o 
 -10  -1   4     1248.73     1281.01     31.11 o 
  -9  -1   4      654.85      660.03     14.47 o 
  -8  -1   4      335.75      321.57      8.98 o 
  -7  -1   4        0.00        9.14      3.74 o 
  -6  -1   4     1337.88     1350.56     22.51 o 
  -5  -1   4    11584.05    11643.85    161.17 o 
  -4  -1   4      880.13      904.47     15.39 o 
  -3  -1   4      212.07      185.05      4.81 o 
  -2  -1   4     4247.92     4487.48     63.12 o 
  -1  -1   4       56.08      118.62      2.41 o 
   0  -1   4       78.95      138.65      3.61 o 
   1  -1   4      616.41      508.44      8.78 o 
   2  -1   4     9133.58     8969.33    164.36 o 
   3  -1   4     1939.35     1982.51     29.54 o 
   4  -1   4     6343.08     6802.57     95.16 o 
   5  -1   4     2768.82     2862.96     42.34 o 
   6  -1   4      463.60      454.41      9.65 o 
   7  -1   4        9.34       22.09      2.61 o 
   8  -1   4      574.52      542.91     16.34 o 
   9  -1   4      182.46      174.12      9.53 o 
  10  -1   4       74.80       62.83      7.15 o 
  11  -1   4      157.74      142.54     10.03 o 
  12  -1   4        5.35       -1.77      5.80 o 
 -11   0   4       76.59       72.75      8.14 o 
 -10   0   4      853.84      821.70     23.32 o 
  -9   0   4       50.70       64.84      7.13 o 
  -8   0   4      201.28      216.14     13.99 o 
  -7   0   4     1322.12     1252.22     21.61 o 
  -6   0   4      519.98      509.10     10.71 o 
  -5   0   4      226.32      247.30      6.88 o 
  -4   0   4       15.32       37.10      2.54 o 
  -3   0   4     7511.26     7411.46    102.93 o 
  -2   0   4     1029.42     1037.05     16.22 o 
  -1   0   4     1119.68     1229.65     26.01 o 
   0   0   4     1861.23     1856.32     33.64 o 
   1   0   4     2720.20     2665.59     38.01 o 
   2   0   4     1086.95     1030.80     16.03 o 
   3   0   4      508.10      505.95     11.46 o 
   4   0   4     4088.17     4109.01     86.51 o 
   5   0   4        3.52       36.95      5.20 o 
   6   0   4       24.07       17.88      3.32 o 
   7   0   4        3.77       40.62      4.59 o 
   8   0   4      977.67      998.97     24.06 o 
   9   0   4      325.30      316.01     12.54 o 
  10   0   4      467.67      453.37     15.99 o 
  11   0   4       51.36       59.52     10.15 o 
  12   0   4       26.06       35.87      7.05 o 
 -11   1   4       69.29       61.68      9.03 o 
 -10   1   4      550.91      572.95     18.97 o 
  -9   1   4        0.62        4.39      7.09 o 
  -8   1   4     1544.22     1549.79     34.23 o 
  -7   1   4      405.24      427.42      9.89 o 
  -6   1   4      956.31      883.51     15.95 o 
  -5   1   4       75.96       76.42      3.84 o 
  -4   1   4     2321.79     2365.34     35.27 o 
  -3   1   4     1565.14     1641.73     24.95 o 
  -2   1   4     2401.87     2385.42     34.63 o 
  -1   1   4     2199.06     2280.91     32.89 o 
   0   1   4       47.37       41.38      3.25 o 
   1   1   4      347.51      293.94     23.50 o 
   2   1   4      498.47      486.26     10.38 o 
   3   1   4      463.25      396.02     22.37 o 
   4   1   4     1209.25     1183.69     23.39 o 
   5   1   4      769.53      750.08     13.34 o 
   6   1   4     1409.09     1372.95     22.27 o 
   7   1   4     1924.68     1873.44     29.65 o 
   8   1   4      993.75      994.98     29.36 o 
   9   1   4      463.12      481.72     15.32 o 
  10   1   4      898.30      862.24     23.04 o 
  11   1   4      165.89      182.57     10.52 o 
  12   1   4       23.00       32.52      6.72 o 
 -11   2   4      284.12      285.86     14.29 o 
 -10   2   4      405.51      391.98     15.64 o 
  -9   2   4        8.56       21.14      6.64 o 
  -8   2   4     2530.25     2406.68     49.17 o 
  -7   2   4      841.64      832.75     15.56 o 
  -6   2   4       66.20       75.07      6.15 o 
  -5   2   4       26.21       39.38      5.29 o 
  -4   2   4     1134.20     1059.41     20.79 o 
  -3   2   4     4753.90     5059.04     71.40 o 
  -2   2   4       95.58       84.79      3.13 o 
  -1   2   4      115.90       93.53      3.14 o 
   0   2   4      151.66      202.81      5.65 o 
   1   2   4      243.76      302.32     12.29 o 
   2   2   4     4794.16     4800.32     67.12 o 
   3   2   4     3537.88     3459.31     49.17 o 
   4   2   4      136.41      140.47      9.48 o 
   5   2   4      369.32      326.22      8.28 o 
   6   2   4      621.81      633.31     12.10 o 
   7   2   4       19.12       22.38      2.66 o 
   8   2   4      419.57      413.82      9.95 o 
   9   2   4     2385.94     2327.83     37.08 o 
  10   2   4      194.64      215.85     10.65 o 
  11   2   4        9.71       10.09      4.92 o 
  12   2   4        5.63       20.96      6.95 o 
 -11   3   4      196.32      174.63     12.93 o 
 -10   3   4       84.97       76.01      7.92 o 
  -9   3   4      531.02      495.35     19.77 o 
  -8   3   4     1407.11     1297.32     30.67 o 
  -7   3   4       78.30       69.61      6.60 o 
  -6   3   4      281.80      304.56      8.57 o 
  -5   3   4      549.98      537.14     10.63 o 
  -4   3   4      612.44      595.37     15.07 o 
  -3   3   4     1496.44     1565.96     24.36 o 
  -2   3   4     9423.51     9360.11    129.45 o 
  -1   3   4     6846.49     6515.13    112.21 o 
   0   3   4       68.77      126.93      6.15 o 
   1   3   4      591.80      608.83     15.33 o 
   2   3   4      193.84      264.26      6.88 o 
   3   3   4      442.21      479.42     10.16 o 
   4   3   4       78.37       76.31      3.21 o 
   5   3   4     1452.15     1428.02     22.56 o 
   6   3   4     1306.89     1300.30     21.32 o 
   7   3   4      220.51      226.53      6.70 o 
   8   3   4     1390.32     1432.90     24.29 o 
   9   3   4      413.42      447.46     11.87 o 
  10   3   4      153.79      169.62      8.32 o 
  11   3   4        3.57        2.90      4.44 o 
  12   3   4      704.82      691.91     21.18 o 
  13   3   4      173.08      184.66     12.50 o 
 -10   4   4       21.89       18.71      6.21 o 
  -9   4   4        8.95       10.81      6.78 o 
  -8   4   4       23.50       37.54      6.04 o 
  -7   4   4      820.45      804.17     21.64 o 
  -6   4   4     1445.21     1442.65     31.88 o 
  -5   4   4      597.19      581.37     20.98 o 
  -4   4   4      312.27      419.55     17.10 o 
  -3   4   4     2929.24     2758.20     40.79 o 
  -2   4   4     2325.16     2369.45     44.13 o 
  -1   4   4     2826.42     2804.10     50.71 o 
   0   4   4      623.32      674.57     12.98 o 
   1   4   4     3369.08     3418.54     50.71 o 
   2   4   4     3153.31     3145.83     64.17 o 
   3   4   4      602.61      679.33     12.03 o 
   4   4   4     1890.07     1864.62     28.23 o 
   5   4   4     1992.78     2050.23     31.22 o 
   6   4   4       36.93       39.96      2.93 o 
   7   4   4      193.42      195.49      6.22 o 
   8   4   4      588.10      572.45     18.73 o 
   9   4   4        3.02        8.13      4.29 o 
  10   4   4       19.07       21.97      3.60 o 
  11   4   4      150.91      147.50      7.20 o 
  12   4   4      827.99      851.89     36.18 o 
  13   4   4       72.02       89.14     13.42 o 
 -10   5   4       86.93      103.36      9.53 o 
  -9   5   4       45.90       51.08     10.54 o 
  -8   5   4        9.56       32.91      6.11 o 
  -7   5   4      329.77      315.63     12.92 o 
  -6   5   4     2584.31     2389.09     76.11 o 
  -5   5   4     2053.21     2043.31     31.88 o 
  -4   5   4     1405.16     1469.39     37.48 o 
  -3   5   4     2967.58     3144.22     58.63 o 
  -2   5   4       13.87       31.94      3.50 o 
  -1   5   4      239.38      385.61      8.38 o 
   0   5   4     2904.12     2773.63     40.62 o 
   1   5   4      238.89      343.90      7.33 o 
   2   5   4       90.72      123.23      3.97 o 
   3   5   4     1053.79     1068.56     21.81 o 
   4   5   4     1331.83     1360.17     21.50 o 
   5   5   4       10.41       14.20      1.86 o 
   6   5   4       22.57       27.50      3.06 o 
   7   5   4     1151.78     1166.78     23.97 o 
   8   5   4      107.49       99.11      4.83 o 
   9   5   4        2.80        3.48      2.58 o 
  10   5   4      839.93      828.67     17.09 o 
  11   5   4      592.55      626.35     29.68 o 
  12   5   4       21.53       25.71      8.85 o 
  13   5   4        0.65       13.21      8.92 o 
 -10   6   4       53.84       30.98      7.39 o 
  -9   6   4       98.06       81.84      8.39 o 
  -8   6   4       53.84       58.23      7.20 o 
  -7   6   4      743.74      698.66     20.72 o 
  -6   6   4     4528.55     4405.71     83.28 o 
  -5   6   4     1520.26     1447.93     73.58 o 
  -4   6   4     2030.29     2080.41     32.58 o 
  -3   6   4        8.64       79.18      5.63 o 
  -2   6   4       60.97       86.51      3.96 o 
  -1   6   4       17.01       33.10      2.91 o 
   0   6   4      521.50      556.56     11.93 o 
   1   6   4      904.23      970.88     16.50 o 
   2   6   4       96.91      120.69      4.27 o 
   3   6   4       52.37       99.38      8.29 o 
   4   6   4      204.43      196.91      8.39 o 
   5   6   4     1946.17     1981.25     38.73 o 
   6   6   4     8923.51     9081.29    127.22 o 
   7   6   4     1395.60     1373.51     22.94 o 
   8   6   4      171.51      198.72      6.56 o 
   9   6   4       30.84       33.26      5.45 o 
  10   6   4       36.65       45.03      6.18 o 
  11   6   4      344.29      331.43     17.56 o 
  12   6   4        2.88        7.06      4.81 o 
  -9   7   4      103.37       92.12      9.30 o 
  -8   7   4      172.71      164.93     10.93 o 
  -7   7   4       29.08       19.94      5.74 o 
  -6   7   4       38.65       39.20      6.27 o 
  -5   7   4     1995.38     1901.56     40.75 o 
  -4   7   4     2826.19     2685.72     53.14 o 
  -3   7   4      510.26      542.28     15.64 o 
  -2   7   4        2.41        3.60      2.05 o 
  -1   7   4     1252.58     1257.26     21.22 o 
   0   7   4      301.95      323.47      7.95 o 
   1   7   4       22.93       18.33      2.62 o 
   2   7   4     3069.31     3021.07     44.74 o 
   3   7   4      139.76      145.36      7.62 o 
   4   7   4      519.09      556.76     14.96 o 
   5   7   4      834.16      751.69     21.67 o 
   6   7   4      503.53      538.60     16.47 o 
   7   7   4        5.38       17.10      4.95 o 
   8   7   4       43.58       55.10      5.93 o 
   9   7   4      759.13      748.50     20.76 o 
  10   7   4      188.37      192.43     10.39 o 
  11   7   4       52.51       57.15      6.99 o 
  12   7   4      195.14      194.46     11.36 o 
  -8   8   4      244.61      193.10     12.21 o 
  -7   8   4      528.74      481.53     17.94 o 
  -6   8   4      185.76      176.97     10.54 o 
  -5   8   4      345.07      322.20     13.09 o 
  -4   8   4        2.75       -3.92      3.65 o 
  -3   8   4      259.08      276.59     11.10 o 
  -2   8   4      821.23      845.82     16.19 o 
  -1   8   4     1088.96     1090.88     19.44 o 
   0   8   4      876.38      927.59     16.97 o 
   1   8   4     2293.56     2182.17     33.95 o 
   2   8   4      326.35      286.69     13.81 o 
   3   8   4      592.04      637.61     16.82 o 
   4   8   4       22.55       24.21      4.43 o 
   5   8   4      239.58      254.40     10.07 o 
   6   8   4      871.29      767.58     19.94 o 
   7   8   4      308.92      277.79     17.91 o 
   8   8   4     2726.68     2513.00     50.73 o 
   9   8   4       22.73       35.20      9.27 o 
  10   8   4       67.61       65.27      9.45 o 
  11   8   4      630.41      665.80     25.36 o 
  12   8   4      463.99      479.63     18.12 o 
  -8   9   4       35.35       37.76     12.75 o 
  -7   9   4        5.95       11.16      6.07 o 
  -6   9   4       30.92       24.08      5.86 o 
  -5   9   4        5.38        8.30      4.92 o 
  -4   9   4       20.17       18.24      5.45 o 
  -3   9   4      954.64      944.83     18.25 o 
  -2   9   4      541.37      527.73     13.57 o 
  -1   9   4        3.73       -1.33      3.14 o 
   0   9   4     1382.05     1396.35     28.43 o 
   1   9   4     1221.04     1188.08     20.85 o 
   2   9   4      324.19      348.74      8.65 o 
   3   9   4       42.52       55.59      5.59 o 
   4   9   4      991.96      976.69     32.38 o 
   5   9   4       93.31       73.21      6.41 o 
   6   9   4      140.31      126.77      7.89 o 
   7   9   4     1603.83     1489.21     33.60 o 
   8   9   4     1487.33     1405.07     38.35 o 
   9   9   4      118.54      121.04     13.87 o 
  10   9   4        3.11       -0.61      4.39 o 
  11   9   4      236.73      237.64     12.37 o 
  12   9   4       99.41       87.70      8.89 o 
  -7  10   4      252.11      245.36     16.16 o 
  -6  10   4       39.71       35.22      7.05 o 
  -5  10   4       43.06       36.95      6.73 o 
  -4  10   4      387.72      380.76     15.07 o 
  -3  10   4      395.70      382.10     14.51 o 
  -2  10   4      804.90      825.89     17.12 o 
  -1  10   4      148.30      138.71      6.26 o 
   0  10   4      446.29      477.70     11.59 o 
   1  10   4        0.88        1.22      3.37 o 
   2  10   4        0.48        1.19      3.41 o 
   3  10   4      231.80      211.13     24.13 o 
   4  10   4      204.31      216.06     13.87 o 
   5  10   4      399.40      353.23     13.25 o 
   6  10   4       68.54       77.95      7.04 o 
   7  10   4      669.24      564.18     33.65 o 
   8  10   4       41.99       33.33      6.05 o 
   9  10   4      159.00      171.55     10.76 o 
  10  10   4      611.12      628.08     20.76 o 
  11  10   4       71.08       72.81      8.92 o 
  -6  11   4       15.31       13.26     10.08 o 
  -5  11   4       28.64       16.87      6.18 o 
  -4  11   4      394.83      409.05     27.22 o 
  -3  11   4       66.10       76.32      7.75 o 
  -2  11   4       71.11       66.42      6.42 o 
  -1  11   4      584.21      637.90     15.01 o 
   0  11   4      656.76      664.47     19.77 o 
   1  11   4       83.45       76.63      6.80 o 
   2  11   4      461.39      409.11     14.36 o 
   3  11   4      254.75      224.17     16.16 o 
   4  11   4      550.94      519.14     16.96 o 
   5  11   4       69.86       73.88     14.61 o 
   6  11   4      422.68      383.35     14.89 o 
   7  11   4       25.60       24.46      5.72 o 
   8  11   4      517.84      500.33     22.48 o 
   9  11   4      398.08      339.24     14.80 o 
  10  11   4      216.34      204.67     12.25 o 
  -4  12   4       57.23       51.03      7.79 o 
  -3  12   4      128.21      123.82     12.08 o 
  -2  12   4     1096.28     1194.13     30.34 o 
  -1  12   4      423.20      449.82     12.37 o 
   0  12   4       14.94       10.76      8.71 o 
   1  12   4        3.13       -2.90      3.82 o 
   2  12   4      157.75      178.81     10.33 o 
   3  12   4      112.98      115.13      8.60 o 
   4  12   4        5.89       10.75      4.96 o 
   5  12   4      229.95      227.06     11.77 o 
   6  12   4      216.75      182.67     17.42 o 
   7  12   4       64.43       57.38     11.49 o 
   8  12   4       63.49       57.64      7.74 o 
   9  12   4      609.66      598.44     35.30 o 
  10  12   4      608.67      615.41     29.15 o 
  -3  13   4       51.51       68.22      8.43 o 
  -2  13   4       14.26        6.88      8.71 o 
  -1  13   4        9.69        9.20      7.87 o 
   0  13   4        4.03       -5.18     11.63 o 
   1  13   4       32.66       33.66     10.78 o 
   2  13   4       16.03       10.18      6.67 o 
   3  13   4       69.82       59.07      7.40 o 
   4  13   4      608.89      618.03     20.14 o 
   5  13   4      176.83      169.29     10.75 o 
   6  13   4       58.14       57.90      7.83 o 
   7  13   4      576.40      562.02     20.12 o 
   8  13   4      673.76      704.64     23.30 o 
   9  13   4      227.71      230.09     13.80 o 
  -1  14   4       31.97       46.85     12.08 o 
   0  14   4      386.34      412.50     26.97 o 
   1  14   4      373.81      398.55     15.92 o 
   2  14   4       72.83       86.75      9.41 o 
   3  14   4      265.98      297.84     39.06 o 
   4  14   4      271.63      270.25     13.61 o 
   5  14   4       28.49       16.45      5.99 o 
   6  14   4        1.15       -4.17      4.90 o 
   7  14   4       57.67       71.26     16.26 o 
  -6 -12   5       31.37       49.08      7.84 o 
  -5 -12   5      255.58      236.17     12.82 o 
  -4 -12   5      152.58      140.51     10.03 o 
  -3 -12   5        3.25       13.87      5.48 o 
  -2 -12   5      576.78      582.87     37.13 o 
  -1 -12   5      509.32      536.01     17.77 o 
   0 -12   5        8.08       11.06      4.89 o 
   1 -12   5      142.62      146.89      9.32 o 
   2 -12   5        5.06        3.12      5.40 o 
  -7 -11   5      231.14      268.95     13.68 o 
  -6 -11   5       39.11       47.41      7.27 o 
  -5 -11   5       23.15       29.84      6.51 o 
  -4 -11   5       13.51       25.94      5.95 o 
  -3 -11   5      389.33      398.73     19.35 o 
  -2 -11   5      262.83      263.67     12.29 o 
  -1 -11   5       16.94       21.54      4.24 o 
   0 -11   5      809.06      820.15     18.11 o 
   1 -11   5      719.99      719.00     22.46 o 
   2 -11   5        5.55        7.05      3.69 o 
   3 -11   5       19.22       13.42      5.51 o 
   4 -11   5      295.98      305.32     26.13 o 
  -8 -10   5        0.28        3.08      6.18 o 
  -7 -10   5       48.41       41.90      6.90 o 
  -6 -10   5      118.15      139.26     20.34 o 
  -5 -10   5      135.13      135.83      9.24 o 
  -4 -10   5      141.30      125.76      8.62 o 
  -3 -10   5      431.46      406.13     13.90 o 
  -2 -10   5       36.18       22.30      3.96 o 
  -1 -10   5      187.50      198.96      8.04 o 
   0 -10   5     1527.01     1473.66     26.81 o 
   1 -10   5     1282.79     1303.05     24.51 o 
   2 -10   5       22.38       18.23      3.82 o 
   3 -10   5      114.97      102.81      8.20 o 
   4 -10   5      119.64      140.72      9.66 o 
   5 -10   5       82.79       93.49     17.60 o 
  -9  -9   5      137.10      164.16     10.48 o 
  -8  -9   5      204.74      209.81     11.52 o 
  -7  -9   5      134.35      119.08      8.78 o 
  -6  -9   5        4.81        7.56      5.05 o 
  -5  -9   5      646.67      616.27     30.21 o 
  -4  -9   5      776.50      827.95     17.38 o 
  -3  -9   5      318.63      323.06      9.72 o 
  -2  -9   5      302.82      271.42      8.92 o 
  -1  -9   5      293.45      280.87      8.93 o 
   0  -9   5      209.39      198.03     10.37 o 
   1  -9   5       85.46      103.82      5.78 o 
   2  -9   5      131.13      120.96      6.23 o 
   3  -9   5      239.68      248.02      8.68 o 
   4  -9   5        4.97        3.48      4.25 o 
   5  -9   5      428.51      448.42     16.55 o 
   6  -9   5      465.83      438.09     16.73 o 
   7  -9   5      218.32      223.22     25.36 o 
 -10  -8   5       64.02       67.72      7.90 o 
  -9  -8   5      520.48      510.65     28.41 o 
  -8  -8   5       59.34       60.30      8.08 o 
  -7  -8   5       99.01       93.55     10.01 o 
  -6  -8   5       31.61       39.19      4.33 o 
  -5  -8   5      527.82      545.35     13.05 o 
  -4  -8   5      385.53      343.20     13.12 o 
  -3  -8   5       84.89       66.13      4.67 o 
  -2  -8   5       93.85       93.62      5.11 o 
  -1  -8   5      650.43      676.88     14.46 o 
   0  -8   5      516.81      480.53     12.15 o 
   1  -8   5       48.42       55.19      4.34 o 
   2  -8   5      473.63      490.45     11.99 o 
   3  -8   5      137.38      118.75      8.06 o 
   4  -8   5      936.04      888.52     23.36 o 
   5  -8   5      522.35      551.70     17.92 o 
   6  -8   5        9.44       15.31      5.87 o 
   7  -8   5        2.43        2.63      5.08 o 
   8  -8   5        1.73        2.13      5.82 o 
 -10  -7   5       10.38       19.93      6.04 o 
  -9  -7   5     1174.18     1160.89     28.76 o 
  -8  -7   5       98.22       93.53      5.89 o 
  -7  -7   5       20.65       16.52      3.76 o 
  -6  -7   5      360.95      330.03      9.65 o 
  -5  -7   5      377.56      352.75      9.85 o 
  -4  -7   5      202.66      187.69      6.94 o 
  -3  -7   5      153.79      154.79      8.17 o 
  -2  -7   5      690.27      683.24     14.05 o 
  -1  -7   5       76.76       78.22      4.41 o 
   0  -7   5       62.26       53.04      3.90 o 
   1  -7   5     1122.01     1158.23     21.36 o 
   2  -7   5      577.94      570.33     13.72 o 
   3  -7   5      231.34      238.95      7.76 o 
   4  -7   5      562.99      542.25     14.53 o 
   5  -7   5      612.92      590.91     18.15 o 
   6  -7   5      125.79      123.63      8.72 o 
   7  -7   5        0.84        1.33      4.67 o 
   8  -7   5      205.34      220.81     12.28 o 
 -11  -6   5       77.08       77.87      7.94 o 
 -10  -6   5      294.74      306.92     13.16 o 
  -9  -6   5      455.19      440.23     12.29 o 
  -8  -6   5        0.01        4.58      3.25 o 
  -7  -6   5     1020.33      984.03     20.15 o 
  -6  -6   5       81.88       80.04      4.92 o 
  -5  -6   5      360.51      338.47      9.26 o 
  -4  -6   5      101.77      121.52      5.86 o 
  -3  -6   5      420.03      406.39      9.75 o 
  -2  -6   5      567.13      598.29     12.43 o 
  -1  -6   5      503.72      512.75     11.12 o 
   0  -6   5     1560.51     1598.02     26.20 o 
   1  -6   5      752.12      709.36     14.01 o 
   2  -6   5        8.80       17.61      3.07 o 
   3  -6   5      563.44      564.57     12.26 o 
   4  -6   5     2842.36     2893.56     44.55 o 
   5  -6   5      621.14      629.88     13.39 o 
   6  -6   5      135.01      118.08     10.05 o 
   7  -6   5      168.25      184.10     10.35 o 
   8  -6   5      365.08      363.82     15.27 o 
   9  -6   5        0.72        0.72      5.30 o 
 -11  -5   5       53.12       60.30     13.49 o 
 -10  -5   5      207.00      222.30      9.89 o 
  -9  -5   5        8.36        7.39      3.50 o 
  -8  -5   5     1605.83     1638.62     28.63 o 
  -7  -5   5     1322.17     1308.86     23.51 o 
  -6  -5   5      134.69      135.59      5.98 o 
  -5  -5   5      412.57      387.38      9.64 o 
  -4  -5   5      571.92      563.13     18.27 o 
  -3  -5   5      677.28      669.31     13.14 o 
  -2  -5   5      410.26      441.09      9.74 o 
  -1  -5   5     1843.51     1797.58     30.33 o 
   0  -5   5     3430.22     3415.07     50.34 o 
   1  -5   5        8.52       16.12      2.47 o 
   2  -5   5      115.63      111.71      4.73 o 
   3  -5   5      959.95      952.04     17.26 o 
   4  -5   5      434.78      428.93     10.01 o 
   5  -5   5      133.97      108.87      5.38 o 
   6  -5   5      180.87      185.15      9.53 o 
   7  -5   5      483.51      515.79     32.74 o 
   8  -5   5       19.99       20.62      5.62 o 
   9  -5   5      184.01      174.99     11.01 o 
  10  -5   5       64.08       66.78      9.13 o 
 -11  -4   5     1085.48     1117.94     28.86 o 
 -10  -4   5      820.65      800.81     17.76 o 
  -9  -4   5      244.15      268.98      9.24 o 
  -8  -4   5     2744.89     2751.49     43.53 o 
  -7  -4   5     1066.67     1093.26     25.05 o 
  -6  -4   5        2.55       15.16      3.63 o 
  -5  -4   5      171.43      174.90      6.09 o 
  -4  -4   5        5.41       18.34      3.31 o 
  -3  -4   5      135.78      180.51      7.76 o 
  -2  -4   5     1094.00      982.90     16.88 o 
  -1  -4   5      247.96      209.97      6.79 o 
   0  -4   5      128.03      131.48      6.49 o 
   1  -4   5       45.55       61.12      3.32 o 
   2  -4   5     1279.29     1360.87     54.73 o 
   3  -4   5      750.54      681.64     13.10 o 
   4  -4   5     1053.62     1121.14     22.05 o 
   5  -4   5       30.83       25.54      2.82 o 
   6  -4   5      741.21      675.11     22.39 o 
   7  -4   5       28.23       41.67      5.72 o 
   8  -4   5       84.22       70.37      7.20 o 
   9  -4   5      486.37      499.85     17.76 o 
  10  -4   5       12.70       12.24      5.61 o 
 -11  -3   5      376.03      373.58     15.31 o 
 -10  -3   5       38.11       47.29      5.18 o 
  -9  -3   5     1228.25     1175.06     22.36 o 
  -8  -3   5      152.55      164.55      6.84 o 
  -7  -3   5       47.92       65.99      4.63 o 
  -6  -3   5       25.29       28.23      3.24 o 
  -5  -3   5      879.39      904.07     16.37 o 
  -4  -3   5       58.40       43.61      3.10 o 
  -3  -3   5      102.70      104.17      4.23 o 
  -2  -3   5      330.58      307.22     12.99 o 
  -1  -3   5     1007.76      988.52     16.40 o 
   0  -3   5      295.00      281.08      6.48 o 
   1  -3   5     1626.61     1606.56     24.95 o 
   2  -3   5     3112.38     3023.69     44.37 o 
   3  -3   5       76.92       89.72      4.29 o 
   4  -3   5     1041.08      980.89     17.11 o 
   5  -3   5     1401.07     1348.49     22.53 o 
   6  -3   5     1935.68     1931.69     30.79 o 
   7  -3   5        2.25        5.71      3.75 o 
   8  -3   5      296.10      253.47     11.78 o 
   9  -3   5        4.43       14.21      5.06 o 
  10  -3   5       10.80        6.89      7.94 o 
  11  -3   5      230.85      235.34     13.32 o 
 -11  -2   5      281.49      311.68     18.16 o 
 -10  -2   5       54.94       60.33      6.93 o 
  -9  -2   5      867.48      892.41     18.25 o 
  -8  -2   5       93.87       90.19      5.14 o 
  -7  -2   5      170.47      189.51      6.82 o 
  -6  -2   5     3370.52     3503.99     52.21 o 
  -5  -2   5     3063.18     3267.86     48.39 o 
  -4  -2   5       79.78       78.98      6.56 o 
  -3  -2   5     5131.60     5247.95    153.56 o 
  -2  -2   5        6.15       27.14      2.84 o 
  -1  -2   5      757.48      796.16     13.30 o 
   0  -2   5      367.14      431.38      8.13 o 
   1  -2   5     3354.90     3305.36     47.51 o 
   2  -2   5      246.98      281.13      6.46 o 
   3  -2   5        4.45        9.84      1.94 o 
   4  -2   5     1915.39     1952.43     30.13 o 
   5  -2   5       39.13       29.19      2.70 o 
   6  -2   5      251.95      274.37      7.33 o 
   7  -2   5        2.77       10.50      2.39 o 
   8  -2   5     1610.30     1534.44     34.32 o 
   9  -2   5      170.30      182.31     10.07 o 
  10  -2   5        7.62        2.49      5.04 o 
  11  -2   5      212.61      208.71     20.44 o 
 -11  -1   5      107.66      135.92      9.85 o 
 -10  -1   5      606.89      605.80     23.81 o 
  -9  -1   5       99.33       98.97      7.67 o 
  -8  -1   5       36.27       41.90      3.98 o 
  -7  -1   5      625.54      592.63     13.08 o 
  -6  -1   5      697.02      697.26     13.72 o 
  -5  -1   5        7.25       25.58      2.71 o 
  -4  -1   5     5261.81     5300.51     75.27 o 
  -3  -1   5      116.40       83.15      3.37 o 
  -2  -1   5      394.06      393.47      7.65 o 
  -1  -1   5     1127.07     1232.78     19.67 o 
   0  -1   5     4676.53     4168.82    105.23 o 
   1  -1   5     1614.45     1599.88     24.02 o 
   2  -1   5        6.35        1.94      1.37 o 
   3  -1   5     1130.85     1136.11     18.36 o 
   4  -1   5       16.91       29.76      6.58 o 
   5  -1   5      949.46     1049.74     17.95 o 
   6  -1   5     1602.97     1437.70     24.88 o 
   7  -1   5     1989.66     1950.21     31.11 o 
   8  -1   5      321.72      312.10     10.48 o 
   9  -1   5        8.92       21.59      5.06 o 
  10  -1   5      228.31      211.33     21.32 o 
  11  -1   5     1749.07     1689.34     39.92 o 
  12  -1   5       49.84       55.10     16.33 o 
 -11   0   5       11.25       13.92      5.73 o 
 -10   0   5      563.04      553.95     22.13 o 
  -9   0   5       38.66       50.00      6.42 o 
  -8   0   5      112.05      116.71      5.70 o 
  -7   0   5      324.34      309.05      9.91 o 
  -6   0   5        4.18       10.42      2.43 o 
  -5   0   5       32.59       23.73      2.57 o 
  -4   0   5     5895.38     5948.54     84.02 o 
  -3   0   5      383.31      452.10      8.92 o 
  -2   0   5      260.82      265.77      5.78 o 
  -1   0   5      348.85      297.90      5.17 o 
   0   0   5      515.30      484.65     17.21 o 
   1   0   5      394.86      466.84      8.22 o 
   2   0   5     3638.91     3702.17     65.91 o 
   3   0   5     8625.68     9162.47    126.79 o 
   4   0   5       18.15       33.64      3.55 o 
   5   0   5     1060.38     1069.13     22.76 o 
   6   0   5      581.69      521.93     13.98 o 
   7   0   5     1041.21     1055.72     24.28 o 
   8   0   5      272.18      292.55     12.93 o 
   9   0   5      126.04      116.46     15.24 o 
  10   0   5      367.12      322.59     30.91 o 
  11   0   5       39.94       34.47      6.51 o 
  12   0   5       55.26       49.07      7.99 o 
 -11   1   5        8.89       13.31      5.82 o 
 -10   1   5       27.25       21.28      5.80 o 
  -9   1   5      625.35      626.71     19.11 o 
  -8   1   5     1582.58     1595.86     35.20 o 
  -7   1   5     1354.99     1376.53     23.63 o 
  -6   1   5       79.08       87.64      4.30 o 
  -5   1   5     1074.54     1073.32     18.40 o 
  -4   1   5       53.87       84.25      5.82 o 
  -3   1   5      579.75      710.57     12.58 o 
  -2   1   5       30.14       23.42      2.37 o 
  -1   1   5      469.60      430.98     12.93 o 
   0   1   5      216.06      195.19      4.31 o 
   1   1   5     2766.85     2728.29     68.37 o 
   2   1   5    18394.72    19527.41    329.46 o 
   3   1   5     3164.74     3194.07     56.66 o 
   4   1   5        6.08        2.42      1.94 o 
   5   1   5      635.88      560.13     13.63 o 
   6   1   5      917.86      847.38     19.42 o 
   7   1   5      220.16      224.25     12.71 o 
   8   1   5      461.22      505.37     15.98 o 
   9   1   5       93.84       90.84      7.10 o 
  10   1   5       20.68       21.70      5.19 o 
  11   1   5       25.58       13.81      5.28 o 
  12   1   5      229.85      240.39     23.08 o 
 -11   2   5        6.32        2.13      6.50 o 
 -10   2   5      237.31      239.62     12.33 o 
  -9   2   5     1573.40     1552.82     36.03 o 
  -8   2   5      384.00      391.47     26.06 o 
  -7   2   5        0.68        4.25      2.41 o 
  -6   2   5      126.95      126.72      5.71 o 
  -5   2   5     1147.61     1158.82     19.67 o 
  -4   2   5      163.42      177.32      5.35 o 
  -3   2   5      256.53      368.53      7.94 o 
  -2   2   5     5472.61     5435.23     76.44 o 
  -1   2   5        1.17        7.38      4.01 o 
   0   2   5     1159.41     1156.51     34.21 o 
   1   2   5      745.53      737.95     15.35 o 
   2   2   5     5047.67     5134.50     88.82 o 
   3   2   5     2155.69     2351.47     42.45 o 
   4   2   5      166.68      189.11      6.07 o 
   5   2   5      950.41      876.26     15.20 o 
   6   2   5       99.55      119.44      4.62 o 
   7   2   5      658.71      673.40     13.28 o 
   8   2   5     1432.64     1400.15     37.19 o 
   9   2   5       57.30       56.49      5.81 o 
  10   2   5      169.96      168.97      9.64 o 
  11   2   5        8.00        8.01      4.84 o 
  12   2   5      669.75      690.54     21.71 o 
 -11   3   5        5.82        1.85      6.71 o 
 -10   3   5      516.24      513.36     18.59 o 
  -9   3   5       38.08       40.94      6.46 o 
  -8   3   5        6.74        1.91      4.04 o 
  -7   3   5      720.57      680.34     19.01 o 
  -6   3   5      187.21      201.24      6.27 o 
  -5   3   5        4.80       58.78      5.21 o 
  -4   3   5       79.51       78.71      8.42 o 
  -3   3   5     1296.25     1219.19     19.96 o 
  -2   3   5      118.94      115.68      4.08 o 
  -1   3   5       24.64       39.42      3.27 o 
   0   3   5       41.70      124.87      6.71 o 
   1   3   5      243.13      297.60      7.79 o 
   2   3   5        1.87       26.09      1.98 o 
   3   3   5     1705.01     1740.43     53.97 o 
   4   3   5    12614.34    12971.79    178.38 o 
   5   3   5     1274.50     1243.20     20.22 o 
   6   3   5       23.59       18.92      2.42 o 
   7   3   5     3521.41     3533.44     52.41 o 
   8   3   5      609.42      627.70     13.20 o 
   9   3   5      295.17      291.75     10.57 o 
  10   3   5       78.67       89.83      5.35 o 
  11   3   5      314.60      321.47     13.27 o 
  12   3   5      250.07      239.22     12.49 o 
 -10   4   5      427.42      428.68     21.00 o 
  -9   4   5       48.62       48.78      6.68 o 
  -8   4   5      321.21      319.32     13.39 o 
  -7   4   5      275.48      275.01     11.65 o 
  -6   4   5      505.73      491.18     15.02 o 
  -5   4   5      116.10      148.11      6.33 o 
  -4   4   5        9.49       47.11      6.58 o 
  -3   4   5       34.79       19.52      2.23 o 
  -2   4   5       10.16        5.17      2.55 o 
  -1   4   5      307.60      264.23      7.91 o 
   0   4   5     2582.70     2583.20     72.42 o 
   1   4   5      825.57      819.82     13.92 o 
   2   4   5     1932.60     1885.47     28.47 o 
   3   4   5     3614.10     3614.55     55.35 o 
   4   4   5     2063.25     2145.19     51.63 o 
   5   4   5      235.05      252.44      6.52 o 
   6   4   5     1636.50     1531.22     30.46 o 
   7   4   5     2366.93     2330.42     36.14 o 
   8   4   5      108.60      111.93      5.20 o 
   9   4   5       25.90       46.69      4.25 o 
  10   4   5       40.81       41.88      4.38 o 
  11   4   5      250.40      265.59     15.25 o 
  12   4   5      101.37       94.34     13.07 o 
 -10   5   5       36.47       40.63      7.41 o 
  -9   5   5       13.47       15.01      5.60 o 
  -8   5   5      406.24      391.28     15.09 o 
  -7   5   5      151.58      124.61     16.79 o 
  -6   5   5      175.23      186.28     10.12 o 
  -5   5   5     1502.23     1591.43     43.74 o 
  -4   5   5     1575.11     1557.16     30.50 o 
  -3   5   5      224.71      224.87      6.32 o 
  -2   5   5     1091.46     1114.43     42.53 o 
  -1   5   5     1083.28      911.41     19.72 o 
   0   5   5       20.36       85.81      3.72 o 
   1   5   5        1.22        4.44      1.73 o 
   2   5   5      117.06      135.92      5.23 o 
   3   5   5      296.07      290.08     20.72 o 
   4   5   5      183.74      237.97      7.16 o 
   5   5   5      611.39      627.08     11.89 o 
   6   5   5     1942.24     2019.38     31.55 o 
   7   5   5       39.01       51.48      3.47 o 
   8   5   5      241.77      250.39      9.21 o 
   9   5   5     1124.89     1149.67     21.11 o 
  10   5   5     1026.27     1038.81     20.14 o 
  11   5   5      203.55      181.57     14.79 o 
  12   5   5       87.41      117.24     13.49 o 
  -9   6   5       55.25       51.49      7.43 o 
  -8   6   5       71.70       75.33      7.88 o 
  -7   6   5      155.14      140.59      9.14 o 
  -6   6   5     2599.17     2493.50     51.13 o 
  -5   6   5     1516.80     1395.81     31.48 o 
  -4   6   5      126.79      143.64      6.87 o 
  -3   6   5      146.76      160.69      7.85 o 
  -2   6   5     1138.39     1072.58     23.67 o 
  -1   6   5      884.15      889.97     15.86 o 
   0   6   5     2589.24     2611.11     39.11 o 
   1   6   5      839.65     1014.76     17.27 o 
   2   6   5      942.78      919.97     15.94 o 
   3   6   5       95.44      116.72      7.11 o 
   4   6   5      793.16      826.07     22.58 o 
   5   6   5     2418.52     2454.72     46.70 o 
   6   6   5     1488.17     1519.13     31.96 o 
   7   6   5      831.37      888.18     16.40 o 
   8   6   5      356.99      369.53      9.39 o 
   9   6   5      738.33      711.51     19.79 o 
  10   6   5      395.72      375.82     14.03 o 
  11   6   5      264.42      302.98     16.93 o 
  12   6   5      418.27      473.04     21.92 o 
  -9   7   5        3.02        2.09      5.53 o 
  -8   7   5      122.53      116.65     10.89 o 
  -7   7   5       10.06        8.85      6.53 o 
  -6   7   5     2234.87     2075.25     44.73 o 
  -5   7   5      745.92      708.80     19.97 o 
  -4   7   5       67.40       73.27      5.35 o 
  -3   7   5       22.23       52.56      9.48 o 
  -2   7   5      354.48      336.69     11.16 o 
  -1   7   5      316.47      313.68      8.08 o 
   0   7   5      503.80      500.41     10.61 o 
   1   7   5     1556.50     1526.42     24.70 o 
   2   7   5       15.99       24.85      2.62 o 
   3   7   5      626.52      578.47     16.35 o 
   4   7   5      341.08      304.09     10.56 o 
   5   7   5      202.16      215.59     16.96 o 
   6   7   5       23.60       22.94      4.10 o 
   7   7   5      139.76      147.44     19.95 o 
   8   7   5     1321.76     1295.95     29.72 o 
   9   7   5       88.00       93.77     10.96 o 
  10   7   5       98.84       93.41      7.89 o 
  11   7   5        2.60        8.31      4.62 o 
  12   7   5      267.96      292.30     17.11 o 
  -8   8   5      679.36      583.32     20.68 o 
  -7   8   5      607.23      532.42     18.72 o 
  -6   8   5      710.36      666.95     20.54 o 
  -5   8   5      400.92      411.45     19.28 o 
  -4   8   5       73.58       64.05      6.41 o 
  -3   8   5       26.40       32.40      5.17 o 
  -2   8   5       19.92       15.61      2.80 o 
  -1   8   5      866.23      895.94     19.52 o 
   0   8   5      156.10      135.02      5.51 o 
   1   8   5      863.14      959.46     17.33 o 
   2   8   5       59.33       59.88      4.41 o 
   3   8   5     1903.10     1853.45     29.26 o 
   4   8   5     1850.53     1846.52     37.63 o 
   5   8   5      142.66      153.15      7.96 o 
   6   8   5       18.51       20.25      4.35 o 
   7   8   5      825.79      889.31     22.70 o 
   8   8   5       78.18      103.63     14.40 o 
   9   8   5       12.51        6.79      4.48 o 
  10   8   5      426.25      445.53     16.12 o 
  11   8   5      278.42      255.91     17.35 o 
  12   8   5       34.68       44.34      7.56 o 
  -7   9   5      159.57      136.17     18.37 o 
  -6   9   5       77.51       97.23      8.64 o 
  -5   9   5      133.93      119.49      8.81 o 
  -4   9   5      491.85      527.21     45.03 o 
  -3   9   5      282.55      271.95     11.67 o 
  -2   9   5      108.60      112.86      6.00 o 
  -1   9   5      251.26      245.30      7.74 o 
   0   9   5      702.60      699.62     14.35 o 
   1   9   5      306.43      290.60      8.13 o 
   2   9   5      263.46      247.12      7.12 o 
   3   9   5      335.12      298.24     23.60 o 
   4   9   5        4.49        8.58      4.39 o 
   5   9   5      612.13      622.57     17.77 o 
   6   9   5      195.08      200.37      9.78 o 
   7   9   5     1381.19     1376.25     31.73 o 
   8   9   5       17.38        2.62     10.12 o 
   9   9   5      442.41      453.21     21.07 o 
  10   9   5       19.41       18.48      5.48 o 
  11   9   5        5.26       -2.33      5.06 o 
  12   9   5        1.21        0.33      5.16 o 
  -6  10   5       97.36       83.97      8.86 o 
  -5  10   5      187.46      163.47     20.93 o 
  -4  10   5      471.82      447.43     16.28 o 
  -3  10   5       27.52       26.08      5.52 o 
  -2  10   5     1076.13     1043.73     21.08 o 
  -1  10   5      731.96      723.50     15.40 o 
   0  10   5      332.66      340.42      9.60 o 
   1  10   5       91.35       88.57      4.99 o 
   2  10   5       92.19       96.22      7.62 o 
   3  10   5       33.85       27.36      5.03 o 
   4  10   5        5.70       13.00      4.27 o 
   5  10   5      695.47      573.02     17.59 o 
   6  10   5      734.91      664.20     19.45 o 
   7  10   5      437.95      391.37     14.63 o 
   8  10   5      170.87      138.17      9.33 o 
   9  10   5      656.50      644.18     24.06 o 
  10  10   5      153.44      136.46      9.91 o 
  11  10   5       20.98       15.57      5.96 o 
  -5  11   5        6.48       13.21      5.67 o 
  -4  11   5        2.44        0.89      4.84 o 
  -3  11   5      812.93      844.16     24.00 o 
  -2  11   5     1033.22     1032.18     25.27 o 
  -1  11   5       76.24      100.14      5.87 o 
   0  11   5      230.89      233.69      8.19 o 
   1  11   5      435.12      443.81     15.02 o 
   2  11   5      297.82      272.94     11.66 o 
   3  11   5      121.41      109.24      8.08 o 
   4  11   5      375.47      377.89     25.53 o 
   5  11   5      979.18      971.41     25.99 o 
   6  11   5        0.33       -3.93      4.44 o 
   7  11   5      656.64      570.34     19.00 o 
   8  11   5        2.87        4.33      4.64 o 
   9  11   5      260.95      220.43     12.13 o 
  10  11   5        0.37        1.40      5.55 o 
  -4  12   5        1.28        3.79      5.49 o 
  -3  12   5      503.89      525.91     18.70 o 
  -2  12   5      200.78      230.88     17.35 o 
  -1  12   5      223.57      262.67      9.43 o 
   0  12   5      243.10      240.49     11.30 o 
   1  12   5      245.05      252.50     16.40 o 
   2  12   5        1.22       -1.02      5.44 o 
   3  12   5       33.66       22.99      8.71 o 
   4  12   5       21.63       31.84      7.45 o 
   5  12   5       24.55       18.46     13.59 o 
   6  12   5      354.28      327.36     14.37 o 
   7  12   5      334.64      297.01     13.90 o 
   8  12   5      145.97      137.00     10.24 o 
   9  12   5        0.39        1.82      9.87 o 
  10  12   5       96.65      114.65     10.35 o 
  -3  13   5       26.79       29.65      6.90 o 
  -2  13   5      111.54       97.85     14.19 o 
  -1  13   5       18.95       36.53     10.61 o 
   0  13   5      195.79      218.73     19.99 o 
   1  13   5       84.17       82.50      8.05 o 
   2  13   5        2.63       -2.69      4.32 o 
   3  13   5       23.92       31.75      6.52 o 
   4  13   5       92.20       78.17     14.33 o 
   5  13   5      184.39      205.34     17.49 o 
   6  13   5     1126.60     1074.34     29.22 o 
   7  13   5       17.93       28.33      6.68 o 
   8  13   5      132.68      108.36     13.80 o 
   9  13   5      260.75      266.42     14.62 o 
  -1  14   5      274.77      323.63     22.69 o 
   0  14   5       63.23       54.15      7.85 o 
   1  14   5      440.32      460.76     17.67 o 
   2  14   5      130.20      141.51     10.13 o 
   3  14   5      197.76      206.60     12.05 o 
   4  14   5       98.41      118.25     13.42 o 
   5  14   5      338.36      326.34     14.92 o 
   6  14   5       36.61       36.27      7.40 o 
   7  14   5      102.60      103.82     10.15 o 
  -4 -12   6        1.43        4.50      7.52 o 
  -3 -12   6      513.40      528.40     26.48 o 
  -2 -12   6       19.93       13.05      5.60 o 
  -1 -12   6      146.04      144.84      9.79 o 
   0 -12   6      357.37      362.69     14.70 o 
   1 -12   6      160.66      156.47      8.07 o 
  -6 -11   6       45.62       57.74     11.52 o 
  -5 -11   6       11.15       22.41      8.78 o 
  -4 -11   6      420.06      433.03     16.26 o 
  -3 -11   6       32.40       30.51      5.81 o 
  -2 -11   6      218.05      218.16     11.35 o 
  -1 -11   6      454.57      453.35     17.61 o 
   0 -11   6       33.19       45.80      6.57 o 
   1 -11   6        0.60       -0.28      3.70 o 
   2 -11   6       16.46       19.68      5.74 o 
   3 -11   6      242.00      250.12     12.73 o 
  -8 -10   6       91.85      107.76     13.56 o 
  -7 -10   6       11.03       28.17      8.99 o 
  -6 -10   6      242.37      234.90     11.92 o 
  -5 -10   6      126.43      123.92      8.97 o 
  -4 -10   6      783.95      821.82     43.90 o 
  -3 -10   6        0.04       -2.32      3.30 o 
  -2 -10   6      170.41      185.87      7.90 o 
  -1 -10   6      280.89      282.12      9.69 o 
   0 -10   6      162.03      159.53      7.38 o 
   1 -10   6       34.65       28.24      4.60 o 
   2 -10   6      200.79      207.22      8.54 o 
   3 -10   6      119.73      120.41      8.78 o 
   4 -10   6        6.96       17.51      5.75 o 
   5 -10   6      555.24      579.98     22.97 o 
  -9  -9   6      536.36      558.75     27.82 o 
  -8  -9   6        4.11        4.18      4.93 o 
  -7  -9   6      220.61      234.35     11.92 o 
  -6  -9   6      165.26      140.85      9.14 o 
  -5  -9   6      495.62      531.88     15.49 o 
  -4  -9   6        0.21        2.40      3.23 o 
  -3  -9   6      209.58      225.24      8.48 o 
  -2  -9   6     1617.99     1473.02     31.39 o 
  -1  -9   6      191.67      179.49      7.68 o 
   0  -9   6      422.27      393.05     15.08 o 
   1  -9   6      289.26      297.60      9.64 o 
   2  -9   6      949.56      977.84     19.87 o 
   3  -9   6       94.42       96.25      5.91 o 
   4  -9   6       76.88       67.25      7.31 o 
   5  -9   6      170.59      150.61     10.22 o 
   6  -9   6       30.28       30.90      6.63 o 
  -9  -8   6      199.33      217.71     12.64 o 
  -8  -8   6       71.12       81.17      7.94 o 
  -7  -8   6        3.77       16.04      5.16 o 
  -6  -8   6      341.82      327.67     10.36 o 
  -5  -8   6       32.78       54.81      4.89 o 
  -4  -8   6     1500.88     1456.82     26.05 o 
  -3  -8   6     1333.81     1293.49     23.60 o 
  -2  -8   6     1457.70     1435.47     25.36 o 
  -1  -8   6        0.33        1.68      2.77 o 
   0  -8   6      881.18      877.72     17.60 o 
   1  -8   6     1324.97     1324.85     23.93 o 
   2  -8   6      236.82      253.58      8.55 o 
   3  -8   6       90.68       97.03      5.61 o 
   4  -8   6        8.22       -2.74      5.48 o 
   5  -8   6      124.15      118.26      8.74 o 
   6  -8   6        3.41       -0.17      4.61 o 
   7  -8   6       43.50       50.59      7.87 o 
 -10  -7   6      500.15      488.39     17.28 o 
  -9  -7   6      484.14      461.68     17.53 o 
  -8  -7   6       81.88       87.76      5.97 o 
  -7  -7   6      666.58      672.57     22.22 o 
  -6  -7   6      202.16      204.61      7.90 o 
  -5  -7   6      171.40      169.31      7.36 o 
  -4  -7   6      542.78      617.21     13.70 o 
  -3  -7   6      574.19      556.67     15.03 o 
  -2  -7   6       85.19       75.07      5.19 o 
  -1  -7   6      147.11      158.85      7.06 o 
   0  -7   6      332.28      327.05      9.04 o 
   1  -7   6       58.60       60.83      5.13 o 
   2  -7   6       35.01       45.66      4.11 o 
   3  -7   6     1388.64     1429.65     25.20 o 
   4  -7   6      334.89      339.69     11.70 o 
   5  -7   6     1484.65     1513.69     42.50 o 
   6  -7   6        7.81        9.12      4.81 o 
   7  -7   6      355.75      391.25     23.53 o 
   8  -7   6      372.43      361.12     33.96 o 
 -10  -6   6        0.51        4.67      4.84 o 
  -9  -6   6        0.68        6.82      3.90 o 
  -8  -6   6      433.34      421.53     11.77 o 
  -7  -6   6      348.98      337.14     12.99 o 
  -6  -6   6       11.89       27.99      4.18 o 
  -5  -6   6       30.68       36.41      3.80 o 
  -4  -6   6      258.16      269.20      8.21 o 
  -3  -6   6      398.33      363.80      9.41 o 
  -2  -6   6        3.23        2.08      2.35 o 
  -1  -6   6      347.41      356.89      9.11 o 
   0  -6   6      107.12       98.03      4.74 o 
   1  -6   6      750.41      788.62     15.33 o 
   2  -6   6     3894.89     3783.22     56.48 o 
   3  -6   6     1202.86     1218.87     21.74 o 
   4  -6   6       49.43       58.42      4.21 o 
   5  -6   6      345.46      344.89      9.55 o 
   6  -6   6      278.20      270.40     12.12 o 
   7  -6   6      202.14      204.11     11.12 o 
   8  -6   6        3.36        0.93      4.68 o 
   9  -6   6      344.67      315.66     26.24 o 
 -11  -5   6       71.67       74.73      7.74 o 
 -10  -5   6      186.09      150.20      7.80 o 
  -9  -5   6       63.82       64.72      7.36 o 
  -8  -5   6      741.45      756.94     16.58 o 
  -7  -5   6       72.11       66.55      4.96 o 
  -6  -5   6       41.29       33.94      3.94 o 
  -5  -5   6      108.50       90.18      5.23 o 
  -4  -5   6      383.21      388.17      9.63 o 
  -3  -5   6      988.71      979.31     17.76 o 
  -2  -5   6     2936.17     2921.86     44.04 o 
  -1  -5   6     3911.76     3872.04     56.76 o 
   0  -5   6       18.41       17.06      2.58 o 
   1  -5   6      779.40      785.62     14.84 o 
   2  -5   6      799.25      794.04     25.52 o 
   3  -5   6      694.48      718.30     17.95 o 
   4  -5   6      785.71      751.63     14.96 o 
   5  -5   6       11.04       18.11      4.88 o 
   6  -5   6      641.25      640.26     18.79 o 
   7  -5   6       77.83      105.56      8.09 o 
   8  -5   6       53.05       70.68     16.72 o 
   9  -5   6       12.58        8.83      5.58 o 
  10  -5   6       49.03       55.40      8.52 o 
 -11  -4   6       51.35       50.56      7.66 o 
 -10  -4   6      226.55      237.20      9.40 o 
  -9  -4   6      402.49      414.08     11.72 o 
  -8  -4   6      215.64      242.13     10.82 o 
  -7  -4   6      136.51      133.45      6.24 o 
  -6  -4   6      601.76      613.93     13.32 o 
  -5  -4   6      135.90      151.61      5.96 o 
  -4  -4   6        8.99       21.53      5.31 o 
  -3  -4   6      234.91      270.79      7.32 o 
  -2  -4   6     4401.37     4488.28     73.76 o 
  -1  -4   6       83.82       73.14      3.65 o 
   0  -4   6      118.44      103.81      7.91 o 
   1  -4   6      967.83      911.51     16.17 o 
   2  -4   6     1399.09     1398.11     23.02 o 
   3  -4   6       61.56       64.06      4.14 o 
   4  -4   6      653.32      679.01     13.56 o 
   5  -4   6     1148.48     1173.30     20.73 o 
   6  -4   6       70.37       73.67      4.30 o 
   7  -4   6      552.81      566.98     23.25 o 
   8  -4   6      351.08      368.43     14.28 o 
   9  -4   6        1.45        5.55      6.39 o 
  10  -4   6       97.13      114.79      9.63 o 
 -11  -3   6      222.15      273.87     13.45 o 
 -10  -3   6      734.44      766.02     17.46 o 
  -9  -3   6       15.94       15.49      6.28 o 
  -8  -3   6      287.03      281.98      9.09 o 
  -7  -3   6       34.49       42.81      3.97 o 
  -6  -3   6      674.55      672.64     17.60 o 
  -5  -3   6      168.68      186.99      6.36 o 
  -4  -3   6      667.85      699.79     13.49 o 
  -3  -3   6      303.77      273.27      9.12 o 
  -2  -3   6     1005.98     1032.10     17.41 o 
  -1  -3   6      594.22      571.74     10.81 o 
   0  -3   6     2143.05     2221.75     33.45 o 
   1  -3   6     1600.03     1675.49     27.79 o 
   2  -3   6      150.55      165.47      5.27 o 
   3  -3   6     1327.34     1331.68     21.96 o 
   4  -3   6     2259.28     2223.86     34.49 o 
   5  -3   6      928.36      919.75     16.90 o 
   6  -3   6     1027.91     1027.88     18.68 o 
   7  -3   6      336.73      306.72     12.10 o 
   8  -3   6       16.23       35.09      5.90 o 
   9  -3   6       88.96       78.25      7.84 o 
  10  -3   6        4.09        3.86      5.35 o 
  11  -3   6      176.10      173.31     21.46 o 
 -11  -2   6      814.62      851.18     31.51 o 
 -10  -2   6     1252.52     1292.38     31.60 o 
  -9  -2   6       70.58       64.69      5.12 o 
  -8  -2   6      149.36      142.99      6.48 o 
  -7  -2   6      142.75      134.96      5.80 o 
  -6  -2   6      139.10      156.05      6.07 o 
  -5  -2   6      232.55      209.25      6.49 o 
  -4  -2   6       58.91       30.36      6.03 o 
  -3  -2   6      249.29      283.40      6.94 o 
  -2  -2   6      793.65      747.60     15.40 o 
  -1  -2   6     3715.12     3644.99     52.47 o 
   0  -2   6     7451.17     7840.55    109.31 o 
   1  -2   6      717.81      778.97     13.45 o 
   2  -2   6       42.21       66.50      3.29 o 
   3  -2   6      788.08      712.15     13.10 o 
   4  -2   6        2.68       19.44      2.47 o 
   5  -2   6       89.07       94.84      9.11 o 
   6  -2   6      109.35       96.67      4.60 o 
   7  -2   6      254.19      264.48      7.74 o 
   8  -2   6       36.45       45.61      8.71 o 
   9  -2   6      252.71      263.38     12.40 o 
  10  -2   6      464.33      453.36     16.94 o 
  11  -2   6      138.78      143.00     11.49 o 
 -11  -1   6      977.03     1041.21     28.49 o 
 -10  -1   6       24.99       38.44      6.41 o 
  -9  -1   6        4.34        7.25      4.56 o 
  -8  -1   6       11.87       23.11      3.63 o 
  -7  -1   6        0.75       -0.01      2.32 o 
  -6  -1   6      276.88      290.40      8.11 o 
  -5  -1   6      222.87      190.87      6.16 o 
  -4  -1   6      181.04      184.98      5.58 o 
  -3  -1   6      172.37      189.46      5.31 o 
  -2  -1   6      495.91      425.48     17.07 o 
  -1  -1   6      814.34      771.39     19.00 o 
   0  -1   6     3548.37     3810.37     76.11 o 
   1  -1   6     3472.91     3464.04     49.67 o 
   2  -1   6      990.18      990.40     16.33 o 
   3  -1   6     1732.15     1717.58     26.66 o 
   4  -1   6      779.16      837.46     14.96 o 
   5  -1   6      233.41      252.58      9.08 o 
   6  -1   6      174.28      162.45      5.83 o 
   7  -1   6        0.38        1.93      2.42 o 
   8  -1   6      692.75      714.32     17.69 o 
   9  -1   6     1210.78     1242.08     30.02 o 
  10  -1   6      202.32      190.82     10.95 o 
  11  -1   6      736.36      674.89     21.78 o 
 -11   0   6       43.52       35.35      6.96 o 
 -10   0   6      299.21      346.40     14.45 o 
  -9   0   6      358.40      393.90     18.86 o 
  -8   0   6      372.50      382.56     10.37 o 
  -7   0   6       10.88       18.53      3.16 o 
  -6   0   6     1595.67     1678.56     27.62 o 
  -5   0   6     2195.71     2130.60     33.22 o 
  -4   0   6      781.29      875.55     15.52 o 
  -3   0   6      421.45      418.55      8.71 o 
  -2   0   6        4.09       17.53      3.34 o 
  -1   0   6      319.92      314.42      9.83 o 
   0   0   6      165.31      113.74      5.25 o 
   1   0   6     1212.88     1307.33     19.30 o 
   2   0   6     7180.08     7515.67    104.51 o 
   3   0   6     2126.83     2330.49     34.73 o 
   4   0   6     3303.47     3407.06     49.64 o 
   5   0   6      312.40      277.26      7.17 o 
   6   0   6     2234.39     2208.30     34.29 o 
   7   0   6       61.14       68.58      6.25 o 
   8   0   6      375.73      377.88      9.79 o 
   9   0   6      178.24      167.07      9.41 o 
  10   0   6      171.39      155.59     19.49 o 
  11   0   6        2.36       -0.89      5.01 o 
  12   0   6      171.62      189.02     12.02 o 
 -11   1   6      129.79      118.95      9.77 o 
 -10   1   6      477.78      504.72     17.98 o 
  -9   1   6      318.35      333.64     18.79 o 
  -8   1   6        3.27       13.19      4.76 o 
  -7   1   6     1960.69     1942.33     31.71 o 
  -6   1   6     1768.71     1789.05     29.15 o 
  -5   1   6      212.02      252.01      7.06 o 
  -4   1   6      152.23      168.39      5.40 o 
  -3   1   6       67.83      179.19      8.89 o 
  -2   1   6      396.21      322.98      8.03 o 
  -1   1   6      142.68      201.86      8.63 o 
   0   1   6     1006.62      943.96     15.15 o 
   1   1   6     2795.86     2689.40     45.40 o 
   2   1   6       51.70       47.52      3.43 o 
   3   1   6     3480.22     3603.59     63.82 o 
   4   1   6     2376.08     2101.03     82.26 o 
   5   1   6      977.15      967.12     20.89 o 
   6   1   6      140.72      160.54      7.16 o 
   7   1   6       45.82       43.99      4.68 o 
   8   1   6      922.05      940.15     22.92 o 
   9   1   6     1805.50     1834.24     39.44 o 
  10   1   6       87.23       86.86      7.75 o 
  11   1   6      671.06      652.70     20.68 o 
  12   1   6       58.96       56.55      7.87 o 
 -10   2   6      236.92      245.24     12.82 o 
  -9   2   6       21.72       30.35      6.07 o 
  -8   2   6      184.35      174.73      9.56 o 
  -7   2   6       24.66       53.82      3.91 o 
  -6   2   6      808.03      796.31     15.38 o 
  -5   2   6      584.85      569.43     11.77 o 
  -4   2   6      974.58      966.45     16.99 o 
  -3   2   6      828.95      841.45     14.83 o 
  -2   2   6       59.95       52.25      2.83 o 
  -1   2   6     2137.97     2085.54     31.14 o 
   0   2   6      257.27      223.99      6.40 o 
   1   2   6      587.24      677.36     14.21 o 
   2   2   6     1688.30     1648.36     30.81 o 
   3   2   6     4124.34     4274.95     92.83 o 
   4   2   6       46.83       51.92      6.08 o 
   5   2   6      278.85      286.57     17.46 o 
   6   2   6       92.68      108.41      5.96 o 
   7   2   6      486.23      491.58     13.83 o 
   8   2   6       46.74       36.24      4.94 o 
   9   2   6      153.24      163.40      8.96 o 
  10   2   6       39.52       39.86      5.91 o 
  11   2   6      529.29      583.54     19.11 o 
  12   2   6       18.35       11.77      5.88 o 
 -10   3   6      114.98      110.09      9.19 o 
  -9   3   6       26.89       39.96      6.48 o 
  -8   3   6      881.34      919.29     28.34 o 
  -7   3   6      686.55      623.67     18.17 o 
  -6   3   6      250.14      246.45      7.35 o 
  -5   3   6      207.34      205.66      6.43 o 
  -4   3   6      504.12      535.82     11.07 o 
  -3   3   6      118.19      171.93      5.41 o 
  -2   3   6     1071.78      978.81     20.74 o 
  -1   3   6     1173.42     1047.90     17.26 o 
   0   3   6     2055.08     2073.15     38.07 o 
   1   3   6        6.69        7.47      2.63 o 
   2   3   6       58.01      106.42     10.92 o 
   3   3   6     1017.58     1140.06     22.72 o 
   4   3   6     2256.81     2348.38     35.36 o 
   5   3   6      710.16      667.92     12.58 o 
   6   3   6     1917.23     1908.28     29.98 o 
   7   3   6      251.67      242.19      8.85 o 
   8   3   6       79.40       87.04      4.71 o 
   9   3   6      463.88      486.97     24.33 o 
  10   3   6      185.79      192.05      9.90 o 
  11   3   6       13.40       14.62      5.26 o 
  12   3   6      445.39      446.57     16.82 o 
 -10   4   6       25.81       27.49      7.20 o 
  -9   4   6      422.10      372.83     15.18 o 
  -8   4   6      336.95      309.80     13.36 o 
  -7   4   6       42.15       52.72      6.13 o 
  -6   4   6       36.93       41.86      5.33 o 
  -5   4   6      138.43      138.00      6.02 o 
  -4   4   6      663.33      678.60     13.56 o 
  -3   4   6      434.23      403.24      9.07 o 
  -2   4   6      156.55      132.87      4.81 o 
  -1   4   6      310.83      241.42     12.89 o 
   0   4   6       12.07       48.86      3.57 o 
   1   4   6     2880.60     2902.86     52.40 o 
   2   4   6      450.56      421.33     13.71 o 
   3   4   6      623.28      685.03     12.57 o 
   4   4   6      263.04      193.12      7.68 o 
   5   4   6     2167.78     2132.67     32.83 o 
   6   4   6      483.61      434.94      9.68 o 
   7   4   6      887.06      875.18     16.37 o 
   8   4   6      456.14      473.41     11.13 o 
   9   4   6     1127.11     1107.42     20.66 o 
  10   4   6      628.28      689.45     15.38 o 
  11   4   6      138.92      144.32     13.73 o 
  12   4   6      717.33      737.10     33.02 o 
  -9   5   6       22.27       15.80      5.73 o 
  -8   5   6       14.73       18.92      6.08 o 
  -7   5   6      227.88      236.53     11.28 o 
  -6   5   6      202.83      180.97      9.50 o 
  -5   5   6      145.75      142.64      5.55 o 
  -4   5   6      271.97      301.82      8.01 o 
  -3   5   6      884.82      805.71     15.01 o 
  -2   5   6       17.39       22.43      3.39 o 
  -1   5   6     1135.18     1182.81     24.55 o 
   0   5   6     1324.68     1285.15     25.95 o 
   1   5   6     3204.73     3036.41     44.69 o 
   2   5   6      983.53     1059.81     17.96 o 
   3   5   6      628.53      643.83     12.19 o 
   4   5   6       10.87       17.76      4.32 o 
   5   5   6     3133.77     3144.42     46.69 o 
   6   5   6       64.68       56.08      3.50 o 
   7   5   6     1134.08     1082.14     19.42 o 
   8   5   6      212.71      221.76     12.15 o 
   9   5   6      113.82      140.60     10.31 o 
  10   5   6       37.86       37.67      4.23 o 
  11   5   6       67.53       69.66      6.83 o 
  12   5   6      456.62      517.86     26.97 o 
  -9   6   6       58.59       51.97      7.84 o 
  -8   6   6        0.91        4.03      4.77 o 
  -7   6   6      212.31      216.29     11.42 o 
  -6   6   6       70.18       50.59      6.19 o 
  -5   6   6      168.92      163.80      9.03 o 
  -4   6   6     1086.56     1085.46     19.47 o 
  -3   6   6      363.26      347.32      8.68 o 
  -2   6   6      209.98      206.41      8.29 o 
  -1   6   6      290.91      269.38     16.16 o 
   0   6   6     2363.81     2281.28     34.92 o 
   1   6   6      975.63      894.66     15.92 o 
   2   6   6        0.30        3.06      1.90 o 
   3   6   6      967.80      952.23     19.28 o 
   4   6   6      723.80      720.78     13.45 o 
   5   6   6      975.41     1030.07     17.91 o 
   6   6   6      484.32      425.59     13.04 o 
   7   6   6      860.47      819.60     16.15 o 
   8   6   6        6.60       11.21      2.68 o 
   9   6   6        2.45        5.75      6.43 o 
  10   6   6      259.63      255.53     33.96 o 
  11   6   6      261.78      259.49     12.38 o 
  12   6   6       39.91       59.18      9.24 o 
  -8   7   6       92.72       67.85     10.64 o 
  -7   7   6      794.82      730.62     21.93 o 
  -6   7   6       41.02       52.13      6.53 o 
  -5   7   6     1421.32     1346.45     31.45 o 
  -4   7   6      659.55      639.25     15.73 o 
  -3   7   6      658.78      576.37     16.36 o 
  -2   7   6      124.33      126.79      7.15 o 
  -1   7   6       12.40       19.26      3.71 o 
   0   7   6       35.72       47.01      3.42 o 
   1   7   6       31.47       30.19      2.96 o 
   2   7   6     1400.86     1353.52     34.04 o 
   3   7   6      471.58      465.58     10.06 o 
   4   7   6       14.50       18.21      2.23 o 
   5   7   6      968.88      936.47     16.56 o 
   6   7   6      270.17      254.96     10.16 o 
   7   7   6      687.75      658.05     18.11 o 
   8   7   6        1.80        4.49      5.73 o 
   9   7   6      111.32      115.11      8.21 o 
  10   7   6       52.54       69.85      7.35 o 
  11   7   6       94.61      103.01     13.52 o 
  12   7   6       18.23       23.59      6.18 o 
  -8   8   6      902.62      795.02     24.77 o 
  -7   8   6       23.09       35.18     15.38 o 
  -6   8   6      579.19      541.63     18.72 o 
  -5   8   6      573.44      506.90     35.72 o 
  -4   8   6      365.05      355.28     13.30 o 
  -3   8   6       58.69       75.64      6.88 o 
  -2   8   6      155.76      154.83     10.82 o 
  -1   8   6        4.68        5.24      2.51 o 
   0   8   6      100.24      107.12      6.24 o 
   1   8   6      322.22      340.12      9.42 o 
   2   8   6     1423.96     1414.96     23.80 o 
   3   8   6      244.39      246.55     11.21 o 
   4   8   6      615.96      626.44     17.17 o 
   5   8   6     1778.36     1707.11     56.41 o 
   6   8   6        5.40        4.60      3.59 o 
   7   8   6      349.18      298.99     11.98 o 
   8   8   6       42.10       68.63      6.62 o 
   9   8   6     1838.91     1772.94     39.18 o 
  10   8   6      358.97      350.53     27.05 o 
  11   8   6       60.61       61.97      7.85 o 
  12   8   6      115.81       98.99     10.01 o 
  -7   9   6       50.45       48.72      7.73 o 
  -6   9   6      131.03      119.73      9.25 o 
  -5   9   6       27.51       17.69      6.22 o 
  -4   9   6       76.48       89.74      7.75 o 
  -3   9   6      619.43      604.00     18.22 o 
  -2   9   6     1079.69     1134.59     26.92 o 
  -1   9   6      487.17      457.26     11.14 o 
   0   9   6      249.02      273.63      8.15 o 
   1   9   6      471.80      450.21     10.72 o 
   2   9   6       25.27       36.40      3.37 o 
   3   9   6      227.04      223.36     14.51 o 
   4   9   6     1045.94     1030.02     24.93 o 
   5   9   6      132.53      144.49      8.27 o 
   6   9   6      402.22      357.98     13.28 o 
   7   9   6      199.63      192.52     10.19 o 
   8   9   6      110.50       92.76      7.85 o 
   9   9   6       10.35        8.37      6.64 o 
  10   9   6        4.72        7.04      4.99 o 
  11   9   6      263.53      253.07     15.56 o 
  -6  10   6       26.49       31.51      6.98 o 
  -5  10   6       24.96       23.38      6.09 o 
  -4  10   6      164.65      150.29      9.85 o 
  -3  10   6     1067.39     1010.70     44.40 o 
  -2  10   6       44.13       50.69      6.23 o 
  -1  10   6      803.36      815.12     16.89 o 
   0  10   6       93.46      103.39      7.34 o 
   1  10   6      267.31      262.17      8.11 o 
   2  10   6       89.38      103.90      7.31 o 
   3  10   6       46.31       40.68      5.71 o 
   4  10   6     1098.39     1060.76     33.68 o 
   5  10   6       73.31       77.78      6.99 o 
   6  10   6      374.19      268.34     11.98 o 
   7  10   6       50.44       76.66      7.58 o 
   8  10   6       15.46       37.81      8.04 o 
   9  10   6       21.29       19.29      5.60 o 
  10  10   6      815.20      798.25     23.85 o 
  11  10   6      102.04       90.42      9.26 o 
  -5  11   6       88.03      110.31     20.90 o 
  -4  11   6       20.09        9.80      5.64 o 
  -3  11   6       88.29       98.69      8.34 o 
  -2  11   6        0.16       -2.04      4.66 o 
  -1  11   6      571.56      592.94     14.11 o 
   0  11   6      110.14      107.67      5.85 o 
   1  11   6      173.94      198.82      9.95 o 
   2  11   6      363.18      372.44     13.78 o 
   3  11   6      940.81      886.90     23.39 o 
   4  11   6      260.07      268.36     11.98 o 
   5  11   6       57.81       51.45      6.82 o 
   6  11   6      985.85      940.24     31.51 o 
   7  11   6       85.79       86.65      9.52 o 
   8  11   6      289.52      267.92     12.92 o 
   9  11   6       59.81       78.56      8.50 o 
  10  11   6      101.19       87.28     14.19 o 
  -4  12   6      265.50      257.36     13.56 o 
  -3  12   6       10.82        2.65      5.14 o 
  -2  12   6      689.08      658.95     20.73 o 
  -1  12   6      383.01      400.93     26.31 o 
   0  12   6       46.18       37.19      6.01 o 
   1  12   6        5.20       10.82      4.57 o 
   2  12   6        2.73        5.64      6.50 o 
   3  12   6      181.34      178.56     10.19 o 
   4  12   6        5.96        2.14      7.55 o 
   5  12   6     1167.94     1070.34     31.37 o 
   6  12   6      350.40      331.99     19.07 o 
   7  12   6       57.43       56.15      7.52 o 
   8  12   6        1.28       -1.82      4.85 o 
   9  12   6       44.45       44.96      7.55 o 
  10  12   6       51.66       41.00      7.74 o 
  -3  13   6      190.03      165.71     17.14 o 
  -2  13   6      215.77      175.34     16.79 o 
  -1  13   6      120.34      152.93     16.09 o 
   0  13   6        0.81       -5.58      4.40 o 
   1  13   6       77.87       80.20      7.92 o 
   2  13   6      102.46      108.31      8.84 o 
   3  13   6      245.11      235.26     12.30 o 
   4  13   6      133.46      130.45      9.58 o 
   5  13   6      456.22      456.51     41.90 o 
   6  13   6        2.42        4.92      5.41 o 
   7  13   6       54.75       59.22      8.03 o 
   8  13   6      305.77      287.67     14.46 o 
  -1  14   6       37.96       40.46     11.94 o 
   0  14   6       76.73       91.89      8.72 o 
   1  14   6        2.25        9.81     17.25 o 
   2  14   6        0.42       -3.52      5.44 o 
   3  14   6        1.48        0.21      5.48 o 
   4  14   6      329.06      364.43     21.11 o 
   5  14   6        8.03       14.48      6.21 o 
   6  14   6       28.64       33.01      7.44 o 
   7  14   6      331.57      303.83     15.12 o 
  -5 -11   7      212.57      220.51     18.12 o 
  -4 -11   7      199.09      202.03     17.14 o 
  -3 -11   7       75.07      106.07     13.00 o 
  -2 -11   7      361.20      361.07     21.28 o 
  -1 -11   7      507.44      531.78     18.03 o 
   0 -11   7       14.74       13.94      5.34 o 
   1 -11   7       60.82       70.50      7.53 o 
  -7 -10   7       44.69       46.93     10.75 o 
  -6 -10   7      716.22      706.90     31.89 o 
  -5 -10   7      814.99      903.45     36.67 o 
  -4 -10   7       25.29       18.69      8.08 o 
  -3 -10   7      564.41      607.98     18.92 o 
  -2 -10   7      124.02      126.02      8.76 o 
  -1 -10   7       50.04       50.68      6.58 o 
   0 -10   7      330.02      378.15     18.10 o 
   1 -10   7       66.61       84.22      6.02 o 
   2 -10   7      138.15      151.09      7.57 o 
   3 -10   7       69.88       62.38      9.90 o 
   4 -10   7       20.74       14.50      5.90 o 
  -8  -9   7       53.27       48.54     10.68 o 
  -7  -9   7        8.50        2.04      6.67 o 
  -6  -9   7      490.40      523.62     26.41 o 
  -5  -9   7       83.78       87.41      7.75 o 
  -4  -9   7      701.98      758.23     36.28 o 
  -3  -9   7      175.30      172.34     11.08 o 
  -2  -9   7      568.96      504.20     13.85 o 
  -1  -9   7      216.15      206.35      8.20 o 
   0  -9   7      199.39      225.88      8.55 o 
   1  -9   7      550.23      547.90     13.68 o 
   2  -9   7        8.09        5.43      3.60 o 
   3  -9   7      402.41      448.24     12.47 o 
   4  -9   7      816.42      853.99     32.10 o 
   5  -9   7      555.09      622.15     20.11 o 
  -9  -8   7       62.69       62.03     11.66 o 
  -8  -8   7       65.77       89.78     12.64 o 
  -7  -8   7       13.08       12.93      7.09 o 
  -6  -8   7      174.38      189.80     10.30 o 
  -5  -8   7      582.98      551.95     13.74 o 
  -4  -8   7      339.12      356.21     20.45 o 
  -3  -8   7      178.47      179.51      7.48 o 
  -2  -8   7       35.43       33.74      4.09 o 
  -1  -8   7     1146.83     1109.55     21.99 o 
   0  -8   7      301.10      328.72     12.63 o 
   1  -8   7      499.75      510.03     12.60 o 
   2  -8   7      545.37      550.50     13.38 o 
   3  -8   7      892.75      896.82     18.50 o 
   4  -8   7      102.17      102.15     11.80 o 
   5  -8   7      291.95      304.80     13.33 o 
   6  -8   7       57.26       57.12      7.48 o 
   7  -8   7        6.34       -3.39      5.19 o 
  -9  -7   7       95.17      115.28     12.78 o 
  -8  -7   7       27.55       30.44     10.08 o 
  -7  -7   7        5.25       14.42      3.89 o 
  -6  -7   7      233.84      252.82      8.99 o 
  -5  -7   7      655.50      637.83     14.63 o 
  -4  -7   7     3224.41     2916.68     45.79 o 
  -3  -7   7       84.15       80.68      5.08 o 
  -2  -7   7     1148.68     1014.24     19.31 o 
  -1  -7   7      347.24      391.66     10.66 o 
   0  -7   7      183.92      187.40      7.13 o 
   1  -7   7        9.33       11.56      3.08 o 
   2  -7   7       39.41       42.99      4.12 o 
   3  -7   7      805.84      806.90     16.80 o 
   4  -7   7      262.65      256.28      8.75 o 
   5  -7   7      168.82      190.78     11.70 o 
   6  -7   7      179.24      187.76     15.67 o 
   7  -7   7       99.90      104.05      8.97 o 
   8  -7   7     1260.22     1346.28     34.68 o 
 -10  -6   7       15.15       14.12      7.87 o 
  -9  -6   7       87.37       80.90      7.84 o 
  -8  -6   7       20.15       12.69      3.93 o 
  -7  -6   7      496.96      509.73     12.96 o 
  -6  -6   7     1070.31     1062.67     24.91 o 
  -5  -6   7       94.68       89.24      5.22 o 
  -4  -6   7      107.73      140.77      6.26 o 
  -3  -6   7      575.96      586.74     12.93 o 
  -2  -6   7     1541.73     1481.17     25.25 o 
  -1  -6   7      493.30      489.91     11.29 o 
   0  -6   7       63.20       63.97      4.26 o 
   1  -6   7      106.60      105.62      5.11 o 
   2  -6   7       62.87       54.03      4.77 o 
   3  -6   7      348.11      368.42      9.93 o 
   4  -6   7      342.94      356.99      9.90 o 
   5  -6   7      124.73      136.74      6.36 o 
   6  -6   7       28.64       31.44      6.88 o 
   7  -6   7      206.68      210.26     11.31 o 
   8  -6   7      891.13      857.22     24.88 o 
 -10  -5   7      267.79      284.01     13.28 o 
  -9  -5   7      137.55      116.94      6.80 o 
  -8  -5   7       13.40        8.49      3.69 o 
  -7  -5   7      511.97      471.83     14.17 o 
  -6  -5   7       55.37       50.42      4.37 o 
  -5  -5   7        1.96        9.99      3.04 o 
  -4  -5   7        3.41        5.09      2.67 o 
  -3  -5   7     1065.77     1015.68     18.54 o 
  -2  -5   7      787.05      812.20     15.38 o 
  -1  -5   7      104.61      109.96      9.52 o 
   0  -5   7     1038.16     1047.99     18.71 o 
   1  -5   7     2628.15     2622.30     40.36 o 
   2  -5   7       51.69       59.49      3.90 o 
   3  -5   7     1146.77     1175.25     30.06 o 
   4  -5   7       19.56       28.06      3.43 o 
   5  -5   7       67.46       72.13      4.61 o 
   6  -5   7        4.30        6.63      4.35 o 
   7  -5   7      618.90      590.60     18.62 o 
   8  -5   7        1.22        2.99      5.02 o 
   9  -5   7        0.56        0.34      8.82 o 
 -10  -4   7      163.06      172.32      8.32 o 
  -9  -4   7       33.13       28.25      5.53 o 
  -8  -4   7      188.91      203.28      8.27 o 
  -7  -4   7        5.88       10.66      3.25 o 
  -6  -4   7        2.31        8.52      2.90 o 
  -5  -4   7        6.56        9.90      5.61 o 
  -4  -4   7       65.10       66.92      4.02 o 
  -3  -4   7       30.54       46.77      5.70 o 
  -2  -4   7        2.38        1.71      1.97 o 
  -1  -4   7     4094.13     3991.54     58.24 o 
   0  -4   7     1785.29     1721.46     27.47 o 
   1  -4   7       61.97       63.07      6.84 o 
   2  -4   7     1086.09     1079.55     26.56 o 
   3  -4   7       57.33       58.27      7.13 o 
   4  -4   7       35.88       53.27      3.88 o 
   5  -4   7       36.84       36.08      3.53 o 
   6  -4   7      465.03      459.38     11.20 o 
   7  -4   7     1195.30     1195.14     28.96 o 
   8  -4   7       15.98        9.70      4.87 o 
   9  -4   7        6.54        1.13      4.85 o 
  10  -4   7      194.31      194.28     16.82 o 
 -10  -3   7        1.66        2.09      3.72 o 
  -9  -3   7      331.39      370.48     11.23 o 
  -8  -3   7       98.91       93.92      8.61 o 
  -7  -3   7       87.24       92.68      7.29 o 
  -6  -3   7      162.21      171.06      6.71 o 
  -5  -3   7     1298.91     1266.27     23.03 o 
  -4  -3   7      498.86      526.58     11.32 o 
  -3  -3   7      193.46      201.63      6.05 o 
  -2  -3   7     1008.94      927.77     16.20 o 
  -1  -3   7      418.72      448.65      9.15 o 
   0  -3   7      255.46      288.36      6.80 o 
   1  -3   7      153.96      154.03      4.97 o 
   2  -3   7     3288.89     3259.65     48.29 o 
   3  -3   7        2.20        7.60      2.25 o 
   4  -3   7     1215.88     1167.64     20.39 o 
   5  -3   7        3.39        5.87      2.31 o 
   6  -3   7      505.84      555.92     19.97 o 
   7  -3   7      101.57      111.29      7.63 o 
   8  -3   7      235.49      224.45     11.10 o 
   9  -3   7       38.25       42.82      6.59 o 
  10  -3   7       10.04       11.12      5.77 o 
 -10  -2   7      743.30      785.30     32.95 o 
  -9  -2   7      684.41      729.63     16.64 o 
  -8  -2   7      258.34      283.25      9.17 o 
  -7  -2   7       19.14       20.97      3.54 o 
  -6  -2   7      114.64      114.05      5.36 o 
  -5  -2   7      673.87      696.12     13.81 o 
  -4  -2   7       26.98       39.84      3.16 o 
  -3  -2   7     1207.80     1135.03     19.18 o 
  -2  -2   7       15.41       17.34      2.05 o 
  -1  -2   7      535.37      557.25     14.35 o 
   0  -2   7      369.64      420.90     12.89 o 
   1  -2   7      551.70      545.11     10.31 o 
   2  -2   7     1859.27     1889.36     29.21 o 
   3  -2   7      486.00      553.47     13.56 o 
   4  -2   7      268.29      280.86     10.88 o 
   5  -2   7       91.83       90.60      6.17 o 
   6  -2   7       69.01       70.32      4.39 o 
   7  -2   7      313.87      294.24     12.30 o 
   8  -2   7      285.75      271.60     11.83 o 
   9  -2   7        8.52       19.10      5.31 o 
  10  -2   7      175.41      186.29     10.99 o 
  11  -2   7      324.80      319.43     15.26 o 
 -10  -1   7      622.48      627.11     27.05 o 
  -9  -1   7       11.76       17.27      4.04 o 
  -8  -1   7      176.86      194.83      7.61 o 
  -7  -1   7       75.38       83.89      6.38 o 
  -6  -1   7      439.80      472.61     11.08 o 
  -5  -1   7       37.32       41.65      3.54 o 
  -4  -1   7       85.66       76.38      3.92 o 
  -3  -1   7      954.09      917.33     15.86 o 
  -2  -1   7      138.54      147.36      4.25 o 
  -1  -1   7       46.50       58.34      4.42 o 
   0  -1   7      813.78      722.08     23.25 o 
   1  -1   7     4007.15     4053.04     72.54 o 
   2  -1   7      261.28      295.79      6.73 o 
   3  -1   7      266.23      249.62      6.42 o 
   4  -1   7     2635.60     2598.46     39.32 o 
   5  -1   7      351.85      330.84      8.34 o 
   6  -1   7      121.65      106.60      5.01 o 
   7  -1   7      220.88      223.37      7.27 o 
   8  -1   7      231.98      227.65     10.94 o 
   9  -1   7      229.02      262.87     11.83 o 
  10  -1   7       23.57       11.72     11.59 o 
  11  -1   7       12.42        3.96      5.47 o 
 -10   0   7       84.32      106.16      8.86 o 
  -9   0   7       57.70       54.66      6.86 o 
  -8   0   7       46.10       53.18      4.61 o 
  -7   0   7      518.15      510.40     14.38 o 
  -6   0   7       20.43       47.16      3.83 o 
  -5   0   7     1050.57     1086.31     19.22 o 
  -4   0   7     3294.42     3206.58     47.63 o 
  -3   0   7     2061.48     2032.76     44.23 o 
  -2   0   7      475.04      536.44     10.05 o 
  -1   0   7      779.36      793.04     18.19 o 
   0   0   7       17.99       14.71      6.60 o 
   1   0   7        5.35        6.34      2.64 o 
   2   0   7      683.43      666.75     11.86 o 
   3   0   7      354.89      304.65      7.10 o 
   4   0   7       65.74       63.54      3.37 o 
   5   0   7        3.98        4.58      1.97 o 
   6   0   7        3.36       23.45      3.46 o 
   7   0   7       35.67       31.79      3.29 o 
   8   0   7      344.23      360.76     11.42 o 
   9   0   7      206.43      217.41     10.97 o 
  10   0   7     1862.06     1804.17     91.46 o 
  11   0   7      611.30      595.13     19.99 o 
  12   0   7      124.07      149.90     11.30 o 
 -10   1   7        0.23       -2.53      4.86 o 
  -9   1   7      201.23      218.82     20.23 o 
  -8   1   7      556.62      554.82     17.37 o 
  -7   1   7      329.43      332.65      9.46 o 
  -6   1   7      119.83      127.16      5.65 o 
  -5   1   7      744.65      734.17     14.32 o 
  -4   1   7       44.01       39.81      2.99 o 
  -3   1   7      167.80      182.18      5.39 o 
  -2   1   7      219.82      226.35      5.71 o 
  -1   1   7     2846.35     2747.57     48.85 o 
   0   1   7        2.28        7.11      2.66 o 
   1   1   7     1180.26     1204.55     19.08 o 
   2   1   7      469.00      675.26     26.17 o 
   3   1   7      531.17      466.77      9.40 o 
   4   1   7      205.42      244.34      7.93 o 
   5   1   7      925.46      874.25     19.54 o 
   6   1   7     1244.89     1198.06     25.81 o 
   7   1   7      337.88      334.63     11.49 o 
   8   1   7      100.10      105.96      7.00 o 
   9   1   7     3934.53     3863.69     73.85 o 
  10   1   7      653.91      618.98     19.30 o 
  11   1   7      158.56      161.85     10.28 o 
  12   1   7        4.93        8.69      5.64 o 
 -10   2   7        5.62        8.40      6.39 o 
  -9   2   7      161.80      141.24      9.46 o 
  -8   2   7      883.25      848.38     22.97 o 
  -7   2   7      144.55      155.93      6.39 o 
  -6   2   7      877.24      929.24     17.65 o 
  -5   2   7       68.30       69.57      5.92 o 
  -4   2   7       16.36       30.70      2.84 o 
  -3   2   7        4.42       32.01      2.66 o 
  -2   2   7     1704.87     1610.72     25.31 o 
  -1   2   7     1352.73     1372.59     21.76 o 
   0   2   7      375.30      399.27     11.96 o 
   1   2   7    13111.95    12749.96    175.61 o 
   2   2   7      990.20      917.26     18.88 o 
   3   2   7       43.42       60.66      3.86 o 
   4   2   7       93.70       60.15      3.96 o 
   5   2   7     1272.32     1216.87     25.16 o 
   6   2   7      217.98      249.68      8.88 o 
   7   2   7      406.89      413.29     12.66 o 
   8   2   7      129.54      148.22      8.22 o 
   9   2   7      148.34      123.01     21.07 o 
  10   2   7      547.30      547.00     17.58 o 
  11   2   7       12.71       12.84      5.34 o 
  12   2   7      360.29      382.05     18.90 o 
 -10   3   7      174.41      180.84     11.35 o 
  -9   3   7     1285.64     1264.14     31.72 o 
  -8   3   7      109.58      114.51      8.47 o 
  -7   3   7      438.93      439.59     15.42 o 
  -6   3   7      115.90      139.06      5.87 o 
  -5   3   7       24.61       20.01      4.73 o 
  -4   3   7        6.92       31.73      2.96 o 
  -3   3   7      220.18      228.99      6.50 o 
  -2   3   7     2958.11     2835.86     42.19 o 
  -1   3   7       45.41       40.97      4.37 o 
   0   3   7     4602.71     4634.72    144.25 o 
   1   3   7     2134.18     2137.25     39.48 o 
   2   3   7       13.11       61.59      3.90 o 
   3   3   7       78.95       69.49      5.80 o 
   4   3   7      720.59      677.92     15.66 o 
   5   3   7     1204.57     1216.75     30.31 o 
   6   3   7     1537.65     1473.28     29.95 o 
   7   3   7     1271.99     1224.75     26.55 o 
   8   3   7       40.59       36.94      4.69 o 
   9   3   7      160.63      184.47      9.46 o 
  10   3   7      514.82      512.51     20.90 o 
  11   3   7      685.47      731.26     21.63 o 
  12   3   7       65.03       59.98      7.61 o 
 -10   4   7        2.16       12.69      7.02 o 
  -9   4   7       33.12       39.52      6.82 o 
  -8   4   7        1.47        5.67      4.29 o 
  -7   4   7     1194.40     1099.43     40.99 o 
  -6   4   7      485.59      487.25     11.40 o 
  -5   4   7      713.57      648.14     13.43 o 
  -4   4   7       54.02       62.38      4.11 o 
  -3   4   7      204.15      178.49      5.90 o 
  -2   4   7      507.63      500.56     10.44 o 
  -1   4   7       10.82       16.05      4.71 o 
   0   4   7     5345.71     5003.33     87.93 o 
   1   4   7      617.86      612.96     14.21 o 
   2   4   7      231.62      295.72     15.42 o 
   3   4   7       10.25        9.28      2.56 o 
   4   4   7      290.69      256.96      6.89 o 
   5   4   7      132.18      135.39      5.21 o 
   6   4   7     2202.01     2263.11     35.32 o 
   7   4   7     1530.86     1503.39     25.23 o 
   8   4   7      340.20      355.64      9.60 o 
   9   4   7      460.62      443.19     14.67 o 
  10   4   7      128.48      134.21      6.58 o 
  11   4   7      431.65      431.21     30.77 o 
  12   4   7        3.66       -0.07      7.52 o 
  -9   5   7       15.91       20.17      6.19 o 
  -8   5   7      157.96      145.87     20.62 o 
  -7   5   7      183.96      168.65     10.40 o 
  -6   5   7       59.20       66.85      6.37 o 
  -5   5   7      391.00      409.81     10.18 o 
  -4   5   7      207.23      225.30     11.23 o 
  -3   5   7       70.33       59.31      3.71 o 
  -2   5   7       54.87       94.69      4.32 o 
  -1   5   7      398.78      399.41     11.32 o 
   0   5   7      557.46      523.56     13.17 o 
   1   5   7        4.80       10.13      3.09 o 
   2   5   7      415.71      398.02      8.96 o 
   3   5   7     2527.96     2590.66     39.12 o 
   4   5   7        8.19       14.78      2.37 o 
   5   5   7     2339.14     2159.20     47.43 o 
   6   5   7     1411.22     1376.94     23.28 o 
   7   5   7       80.10       64.97      4.16 o 
   8   5   7       17.36       31.90      3.65 o 
   9   5   7      358.50      390.46     10.60 o 
  10   5   7      111.37      127.78      6.46 o 
  11   5   7        4.14        1.40      4.25 o 
  12   5   7        5.82        2.88      7.24 o 
  -9   6   7      120.40      113.18      9.90 o 
  -8   6   7        5.39        9.26      5.11 o 
  -7   6   7        0.54       13.24      5.05 o 
  -6   6   7        2.04       12.09      4.39 o 
  -5   6   7      387.89      374.94     13.44 o 
  -4   6   7       30.82       45.62      4.12 o 
  -3   6   7        2.59       20.03      5.95 o 
  -2   6   7      227.08      234.39     12.75 o 
  -1   6   7      794.34      783.57     18.52 o 
   0   6   7      103.44       92.91      5.31 o 
   1   6   7      352.26      340.63      8.46 o 
   2   6   7     1999.96     1943.31     30.60 o 
   3   6   7      466.45      473.23     12.83 o 
   4   6   7       60.93       79.08      4.15 o 
   5   6   7     2168.60     2090.65     32.78 o 
   6   6   7       57.50       66.08      3.79 o 
   7   6   7      474.31      448.36     14.09 o 
   8   6   7      200.64      203.17      7.06 o 
   9   6   7      698.55      700.60     19.74 o 
  10   6   7       22.25       25.24      5.40 o 
  11   6   7     1084.52     1134.01     41.34 o 
  12   6   7      115.71      130.78     10.15 o 
  -8   7   7       80.34       97.16     13.70 o 
  -7   7   7      118.06      119.42      9.18 o 
  -6   7   7      565.06      568.35     18.41 o 
  -5   7   7      388.18      337.18     13.37 o 
  -4   7   7      218.46      227.06     12.04 o 
  -3   7   7      404.40      446.95     11.68 o 
  -2   7   7      220.56      224.19     10.05 o 
  -1   7   7      156.96      158.43      8.04 o 
   0   7   7      139.55      141.46      7.06 o 
   1   7   7      977.41      954.65     17.41 o 
   2   7   7      689.25      708.37     13.91 o 
   3   7   7      153.63      168.94      5.90 o 
   4   7   7      624.83      644.68     12.93 o 
   5   7   7      325.19      300.81      7.78 o 
   6   7   7      272.11      304.86     11.19 o 
   7   7   7      261.67      257.85     21.18 o 
   8   7   7     1035.67      976.42     59.71 o 
   9   7   7      598.19      588.27     18.33 o 
  10   7   7        2.19        3.80      7.31 o 
  11   7   7      927.80      890.35     24.87 o 
  12   7   7        6.11       11.57      5.63 o 
  -7   8   7      839.32      832.95     24.77 o 
  -6   8   7      156.10      142.40      9.70 o 
  -5   8   7       51.85       52.11      6.56 o 
  -4   8   7      217.94      225.61     10.92 o 
  -3   8   7      441.50      430.62     14.48 o 
  -2   8   7      296.87      301.17     11.32 o 
  -1   8   7      165.17      152.46     12.01 o 
   0   8   7       78.75       75.21      4.41 o 
   1   8   7      295.50      317.85      9.48 o 
   2   8   7       58.69       70.76      7.10 o 
   3   8   7       91.07       87.58      4.62 o 
   4   8   7     1845.91     1750.25     28.48 o 
   5   8   7      152.87      124.76      7.60 o 
   6   8   7      697.40      689.84     35.97 o 
   7   8   7      246.24      217.33     10.38 o 
   8   8   7     1184.13     1168.94     28.51 o 
   9   8   7      121.05      113.16     11.63 o 
  10   8   7      275.67      309.89     13.79 o 
  11   8   7      216.99      203.30     11.73 o 
  12   8   7      159.81      179.92     11.52 o 
  -7   9   7      852.43      816.09     36.88 o 
  -6   9   7        1.90        5.15      5.21 o 
  -5   9   7        3.40       -1.74      4.35 o 
  -4   9   7      304.93      304.92     13.06 o 
  -3   9   7       20.60       13.95      4.52 o 
  -2   9   7       34.72       24.19      4.89 o 
  -1   9   7        3.72        9.04      3.93 o 
   0   9   7      281.60      291.14      8.63 o 
   1   9   7       68.14       76.04      4.60 o 
   2   9   7      439.79      434.39     18.28 o 
   3   9   7     1860.88     1839.13     38.32 o 
   4   9   7       59.70       48.12      6.88 o 
   5   9   7       12.57        7.99      4.18 o 
   6   9   7      207.16      194.37      9.83 o 
   7   9   7       53.16       70.61      6.83 o 
   8   9   7       87.62       74.29     16.12 o 
   9   9   7       32.96       43.99      6.57 o 
  10   9   7      226.20      226.13     12.37 o 
  11   9   7        4.43       10.89      5.85 o 
  -6  10   7       69.85       98.55      9.36 o 
  -5  10   7       57.97       68.26     12.75 o 
  -4  10   7        2.37        7.02      4.82 o 
  -3  10   7       32.63       39.37      6.23 o 
  -2  10   7      131.90      116.27      8.07 o 
  -1  10   7        9.23       16.41      3.44 o 
   0  10   7        5.34        0.93      2.67 o 
   1  10   7      395.08      425.24     15.04 o 
   2  10   7      768.34      841.99     21.98 o 
   3  10   7      225.32      220.26     10.73 o 
   4  10   7       31.48       28.50      5.59 o 
   5  10   7       72.57      100.27      9.34 o 
   6  10   7      172.26      191.58     20.20 o 
   7  10   7     1018.10      911.20     24.55 o 
   8  10   7       67.78       69.27      7.49 o 
   9  10   7      325.03      301.13     15.21 o 
  10  10   7       19.90       21.11      6.37 o 
  11  10   7       72.47       70.17      9.41 o 
  -5  11   7      446.44      466.96     18.13 o 
  -4  11   7       87.23       86.01      8.59 o 
  -3  11   7       36.56       36.47      6.28 o 
  -2  11   7      491.11      488.26     23.32 o 
  -1  11   7        6.69       17.81      3.79 o 
   0  11   7      165.23      159.04      7.17 o 
   1  11   7      107.23      119.42      8.12 o 
   2  11   7      217.15      231.57     10.89 o 
   3  11   7       37.73       32.67      5.70 o 
   4  11   7        4.87       19.50      5.17 o 
   5  11   7     1856.66     1706.07     38.37 o 
   6  11   7       62.45       63.66      7.35 o 
   7  11   7      233.08      211.19     16.86 o 
   8  11   7      155.02      148.59     16.09 o 
   9  11   7       51.74       51.03      7.41 o 
  10  11   7        5.77        3.41      5.53 o 
  -4  12   7      493.06      491.81     18.77 o 
  -3  12   7      737.05      757.12     23.47 o 
  -2  12   7       17.20       14.39      5.62 o 
  -1  12   7       19.45       14.28      5.25 o 
   0  12   7       92.45      101.96      8.11 o 
   1  12   7       22.60       31.44      5.70 o 
   2  12   7       94.78       82.07      7.59 o 
   3  12   7      384.19      363.35     14.68 o 
   4  12   7      559.52      558.36     18.29 o 
   5  12   7        8.35       13.11      5.90 o 
   6  12   7      219.25      193.55     13.14 o 
   7  12   7      396.52      373.85     15.74 o 
   8  12   7      225.48      230.40     12.62 o 
   9  12   7        7.67       14.03      5.60 o 
  -2  13   7       16.91        2.32      8.64 o 
  -1  13   7       52.62       63.43     12.36 o 
   0  13   7      668.03      697.37     21.08 o 
   1  13   7       48.76       64.29      7.35 o 
   2  13   7       50.80       43.34      6.58 o 
   3  13   7       20.52       27.69      6.36 o 
   4  13   7      368.99      397.36     16.26 o 
   5  13   7      204.73      194.41     20.16 o 
   6  13   7      481.24      468.19     17.88 o 
   7  13   7      485.12      484.60     23.15 o 
   8  13   7        2.98        1.05      5.34 o 
   0  14   7        9.14        9.92      5.58 o 
   1  14   7        3.36        5.68      5.25 o 
   2  14   7      158.94      171.61     10.90 o 
   3  14   7      365.74      357.27     34.07 o 
   4  14   7        1.42        8.98      8.71 o 
   5  14   7      122.86      121.61     10.08 o 
   6  14   7       22.48       34.00     14.01 o 
  -3 -11   8      214.68      248.53     18.83 o 
  -2 -11   8      108.39      116.54     14.05 o 
  -1 -11   8      148.48      150.76     10.24 o 
   0 -11   8       25.75       32.53      7.20 o 
  -5 -10   8       16.53       20.16      8.85 o 
  -4 -10   8      374.98      365.07     22.06 o 
  -3 -10   8        7.64       16.34      5.76 o 
  -2 -10   8        0.57       -2.64      6.46 o 
  -1 -10   8        4.80        6.81      5.02 o 
   0 -10   8       98.39      105.97      8.64 o 
   1 -10   8      110.27      111.81      8.81 o 
   2 -10   8      446.06      507.30     17.65 o 
   3 -10   8      339.69      345.97     21.64 o 
  -7  -9   8       29.54       25.57      8.64 o 
  -6  -9   8        3.84        1.26      7.09 o 
  -5  -9   8      523.98      593.03     21.25 o 
  -4  -9   8       87.36       78.15      7.69 o 
  -3  -9   8       38.85       48.36      6.47 o 
  -2  -9   8      260.30      285.12     12.81 o 
  -1  -9   8      265.51      242.03     11.62 o 
   0  -9   8        0.10       -1.58      4.29 o 
   1  -9   8        7.31       18.93      5.12 o 
   2  -9   8      678.75      711.91     20.91 o 
   3  -9   8      312.72      347.48     30.10 o 
   4  -9   8       75.37       81.14     12.36 o 
   5  -9   8      409.65      440.03     25.71 o 
  -8  -8   8       54.58       56.34     11.24 o 
  -7  -8   8       24.41       35.97      9.27 o 
  -6  -8   8       98.42      115.33     10.64 o 
  -5  -8   8      290.84      265.96     12.19 o 
  -4  -8   8       33.81       38.04     12.26 o 
  -3  -8   8      214.30      195.33     20.06 o 
  -2  -8   8      671.38      728.47     20.73 o 
  -1  -8   8        9.25        7.74      4.41 o 
   0  -8   8      100.16       89.49      7.42 o 
   1  -8   8       60.23       57.64      8.39 o 
   2  -8   8       28.47       24.02      3.95 o 
   3  -8   8      129.02      155.73     11.76 o 
   4  -8   8      671.86      695.64     20.62 o 
   5  -8   8      242.26      271.70     12.81 o 
   6  -8   8      170.43      181.21     10.99 o 
  -8  -7   8        0.20        5.76      4.96 o 
  -7  -7   8      357.15      346.83     19.63 o 
  -6  -7   8      287.21      304.63     15.45 o 
  -5  -7   8       84.58       84.77      7.39 o 
  -4  -7   8      715.61      602.41     19.77 o 
  -3  -7   8      871.16      817.72     21.97 o 
  -2  -7   8        8.04       25.90      6.88 o 
  -1  -7   8      106.26      110.38      7.72 o 
   0  -7   8      387.53      417.65     14.22 o 
   1  -7   8        6.03        5.97      2.95 o 
   2  -7   8      108.08      127.00      8.08 o 
   3  -7   8       46.86       58.18      4.74 o 
   4  -7   8      113.18      120.72      6.31 o 
   5  -7   8      746.58      749.54     21.38 o 
   6  -7   8      140.31      146.03      9.74 o 
   7  -7   8      140.10      138.30      9.87 o 
  -9  -6   8       20.37       18.11      5.99 o 
  -8  -6   8      211.39      202.64     11.09 o 
  -7  -6   8      420.52      433.17     15.69 o 
  -6  -6   8      174.42      170.72     15.81 o 
  -5  -6   8      200.29      183.42      9.76 o 
  -4  -6   8      324.71      313.49     27.33 o 
  -3  -6   8      601.67      578.14     17.26 o 
  -2  -6   8      183.35      150.81      8.49 o 
  -1  -6   8      293.87      319.74     12.16 o 
   0  -6   8     1934.83     1984.21     32.44 o 
   1  -6   8        6.51        5.96      2.67 o 
   2  -6   8      101.64       86.66      5.06 o 
   3  -6   8      175.79      182.80      7.17 o 
   4  -6   8      131.07      134.80      6.50 o 
   5  -6   8        2.52        6.49      3.38 o 
   6  -6   8       15.73       20.45      5.59 o 
   7  -6   8      237.83      232.51     17.95 o 
   8  -6   8      251.87      286.47     14.14 o 
  -9  -5   8      106.14      113.73     11.34 o 
  -8  -5   8      471.94      482.08     16.49 o 
  -7  -5   8      324.60      332.23     13.36 o 
  -6  -5   8      282.41      238.29     10.98 o 
  -5  -5   8      783.24      776.94     20.84 o 
  -4  -5   8      311.25      244.15     10.55 o 
  -3  -5   8       45.43       46.32      5.41 o 
  -2  -5   8       45.68       54.34     15.03 o 
  -1  -5   8      655.57      681.45     13.69 o 
   0  -5   8       22.75       20.08      2.79 o 
   1  -5   8     2247.80     2272.13     59.16 o 
   2  -5   8       74.27       75.39      4.50 o 
   3  -5   8     4931.95     4934.18     72.58 o 
   4  -5   8        2.70        5.03      2.82 o 
   5  -5   8      461.32      490.18     21.15 o 
   6  -5   8     2806.82     2892.76     58.01 o 
   7  -5   8       37.49       33.91      9.27 o 
   8  -5   8      157.16      188.37     11.21 o 
   9  -5   8      222.30      219.90     12.62 o 
 -10  -4   8        0.76        3.79      5.03 o 
  -9  -4   8      313.56      308.74     32.74 o 
  -8  -4   8      281.26      308.10     12.99 o 
  -7  -4   8      180.85      187.95     10.14 o 
  -6  -4   8      357.87      332.55     12.66 o 
  -5  -4   8      633.94      602.17     17.41 o 
  -4  -4   8      393.79      356.46      9.24 o 
  -3  -4   8       56.39       58.83      7.03 o 
  -2  -4   8        4.14        6.02      3.29 o 
  -1  -4   8      155.25      147.80      5.11 o 
   0  -4   8      729.85      761.05     14.34 o 
   1  -4   8      269.93      265.34      9.05 o 
   2  -4   8      245.24      265.23      7.98 o 
   3  -4   8     1917.78     1953.75     31.59 o 
   4  -4   8      214.79      209.55      7.28 o 
   5  -4   8      927.11      940.04     20.55 o 
   6  -4   8     1156.40     1102.61     27.85 o 
   7  -4   8       30.69       35.10      5.87 o 
   8  -4   8      879.08      907.22     24.94 o 
   9  -4   8      169.85      147.74     10.34 o 
 -10  -3   8      108.47      107.54      8.92 o 
  -9  -3   8       93.69      120.83      8.76 o 
  -8  -3   8      541.93      588.13     18.21 o 
  -7  -3   8        8.94       17.47      6.90 o 
  -6  -3   8      522.26      546.34     12.71 o 
  -5  -3   8      219.22      211.04      7.23 o 
  -4  -3   8       89.33       77.40      4.22 o 
  -3  -3   8     1314.73     1292.90     21.88 o 
  -2  -3   8      538.66      495.85     10.06 o 
  -1  -3   8      411.97      381.60     21.46 o 
   0  -3   8     2410.52     2395.32     62.56 o 
   1  -3   8     4464.50     4430.85     95.79 o 
   2  -3   8      122.34      113.21      5.92 o 
   3  -3   8      405.41      398.89      9.47 o 
   4  -3   8       86.36       74.95      6.84 o 
   5  -3   8        5.27        8.32      2.75 o 
   6  -3   8      163.21      145.52      6.48 o 
   7  -3   8      196.11      199.72      7.38 o 
   8  -3   8        9.67        4.38      4.58 o 
   9  -3   8        2.86        0.51      4.54 o 
  10  -3   8      159.85      170.86     11.36 o 
 -10  -2   8       26.06       39.48     11.17 o 
  -9  -2   8        1.91        3.62      3.55 o 
  -8  -2   8        2.63       10.72      3.48 o 
  -7  -2   8       61.69       59.57      4.62 o 
  -6  -2   8       68.86       81.58      9.11 o 
  -5  -2   8       73.75       86.17      6.43 o 
  -4  -2   8     1490.76     1550.11     25.61 o 
  -3  -2   8     2385.26     2384.66     36.49 o 
  -2  -2   8      206.83      218.22     10.82 o 
  -1  -2   8     1016.12      944.37     21.80 o 
   0  -2   8      973.22      935.42     21.51 o 
   1  -2   8      241.74      232.57      7.86 o 
   2  -2   8      150.83      164.08      5.11 o 
   3  -2   8      133.78      155.39      5.40 o 
   4  -2   8      179.80      187.83      6.25 o 
   5  -2   8      798.04      765.34     24.37 o 
   6  -2   8      381.52      411.49     10.36 o 
   7  -2   8      530.07      554.66     14.07 o 
   8  -2   8      204.04      219.64     10.79 o 
   9  -2   8       12.57       20.26      5.62 o 
  10  -2   8      313.79      336.50     15.07 o 
 -10  -1   8        2.63        0.54      4.82 o 
  -9  -1   8        7.17        9.21      3.72 o 
  -8  -1   8       72.46       77.70      5.40 o 
  -7  -1   8      114.09      107.06      5.65 o 
  -6  -1   8       12.13       24.99      3.37 o 
  -5  -1   8      113.87      126.88      5.44 o 
  -4  -1   8     1115.19     1095.36     21.42 o 
  -3  -1   8      255.40      232.55     11.04 o 
  -2  -1   8       32.95       31.33      4.15 o 
  -1  -1   8      960.55      926.78     21.19 o 
   1  -1   8      186.16      185.75      7.73 o 
   2  -1   8      636.07      599.57     14.14 o 
   3  -1   8     3775.71     3682.31     53.87 o 
   4  -1   8       11.95       21.22      2.65 o 
   5  -1   8     3750.54     3660.73     54.53 o 
   6  -1   8      121.81       97.26      4.93 o 
   7  -1   8       58.96       51.06      4.10 o 
   8  -1   8       13.79       19.43      3.44 o 
   9  -1   8       96.62      111.05     16.86 o 
  10  -1   8     1050.61     1048.94     28.13 o 
  11  -1   8       28.95       20.52      6.69 o 
 -10   0   8       51.10       40.84      6.91 o 
  -9   0   8       35.30       52.03     10.50 o 
  -8   0   8       61.03       72.72      5.19 o 
  -7   0   8      108.45      113.82      5.83 o 
  -6   0   8      133.89      143.61      6.12 o 
  -5   0   8      130.35      110.82      5.08 o 
  -4   0   8      101.63      103.74      5.70 o 
  -3   0   8      329.07      327.23      7.62 o 
  -2   0   8      888.39      831.68     22.41 o 
  -1   0   8     1092.22     1055.46     34.49 o 
   0   0   8      100.41      111.71      5.96 o 
   1   0   8      710.73      609.56     15.41 o 
   2   0   8     1479.95     1437.90     43.27 o 
   3   0   8       44.77       57.14      5.36 o 
   4   0   8       49.93       60.49      3.49 o 
   5   0   8      424.48      372.40      9.09 o 
   6   0   8      624.67      589.27     12.63 o 
   7   0   8     1441.22     1389.91     24.24 o 
   8   0   8      819.36      821.18     16.74 o 
   9   0   8      922.76      931.31     44.29 o 
  10   0   8        3.40        6.85      5.13 o 
  11   0   8      554.22      601.40     20.36 o 
 -10   1   8        2.84       12.04      5.51 o 
  -9   1   8      258.83      290.69     13.15 o 
  -8   1   8        7.19        3.72      4.27 o 
  -7   1   8       73.73       90.79      8.34 o 
  -6   1   8       30.63       34.40      3.61 o 
  -5   1   8        3.75        0.03      2.21 o 
  -4   1   8      444.57      463.09     10.27 o 
  -3   1   8      579.06      563.50     13.09 o 
  -2   1   8     2141.53     2189.19     37.50 o 
  -1   1   8      184.06      248.03      8.86 o 
   0   1   8      269.06      235.62      8.65 o 
   1   1   8       63.89       35.36      8.89 o 
   2   1   8      962.51      918.73     15.92 o 
   3   1   8      438.07      467.87     16.33 o 
   4   1   8      962.93      969.85     17.03 o 
   5   1   8      819.93      757.95     15.00 o 
   6   1   8       96.51       89.46      7.56 o 
   7   1   8     2172.20     2050.01     41.30 o 
   8   1   8      302.51      313.30      9.27 o 
   9   1   8        3.34        2.24      2.95 o 
  10   1   8      445.26      453.28     38.32 o 
  11   1   8      166.40      164.91     10.62 o 
 -10   2   8      109.21      111.82      9.54 o 
  -9   2   8       63.70       62.94      7.43 o 
  -8   2   8      477.81      476.60     16.18 o 
  -7   2   8      833.23      864.40     20.02 o 
  -6   2   8       98.03       98.49      5.61 o 
  -5   2   8        0.01        0.08      2.16 o 
  -4   2   8        7.51       22.62      5.58 o 
  -3   2   8      760.83      773.65     14.42 o 
  -2   2   8       19.91       22.49      2.39 o 
  -1   2   8      996.51     1020.71     19.95 o 
   0   2   8     1710.62     1778.27     27.38 o 
   1   2   8      181.68      150.19      8.11 o 
   2   2   8     2492.60     2552.56     44.64 o 
   3   2   8      634.72      587.74     14.47 o 
   4   2   8     1723.95     1785.40     51.00 o 
   5   2   8      196.52      189.38      7.42 o 
   6   2   8       40.12       57.80      4.75 o 
   7   2   8     1965.54     1900.32     38.50 o 
   8   2   8      708.21      655.67     17.85 o 
   9   2   8       20.35       20.94      5.02 o 
  10   2   8      388.76      387.85     14.68 o 
  11   2   8       65.51       77.20      7.90 o 
  12   2   8        1.41        1.61      6.22 o 
  -9   3   8       44.95       44.30      8.11 o 
  -8   3   8      904.19      865.36     23.77 o 
  -7   3   8      156.29      164.37      9.37 o 
  -6   3   8      142.28      135.18      6.46 o 
  -5   3   8        3.81        4.77      3.41 o 
  -4   3   8      277.79      286.48      7.99 o 
  -3   3   8      240.13      216.49      6.48 o 
  -2   3   8      131.40      147.52      5.21 o 
  -1   3   8      379.82      362.82      8.23 o 
   0   3   8       16.25       26.95      3.09 o 
   1   3   8      283.43      301.19      8.52 o 
   2   3   8     1381.91     1449.06     28.42 o 
   3   3   8      646.83      626.36     19.56 o 
   4   3   8      334.45      325.74      9.80 o 
   5   3   8      137.50      153.90      8.36 o 
   6   3   8      593.40      589.78     15.11 o 
   7   3   8     6086.84     5870.12    151.42 o 
   8   3   8      287.15      282.19     12.33 o 
   9   3   8     2606.07     2626.11     52.45 o 
  10   3   8       25.76       25.58      6.95 o 
  11   3   8      307.54      347.42     17.14 o 
  12   3   8       30.43       51.27     15.03 o 
  -9   4   8      124.94      123.91     16.72 o 
  -8   4   8      680.62      681.74     31.89 o 
  -7   4   8        6.18        6.66      4.23 o 
  -6   4   8      366.75      406.31     10.54 o 
  -5   4   8        3.17       11.68      2.70 o 
  -4   4   8      138.02      167.51      6.27 o 
  -3   4   8        5.47        0.42      1.98 o 
  -2   4   8      426.13      391.65      9.13 o 
  -1   4   8     5842.88     5770.79     82.26 o 
   0   4   8        0.28        0.24      2.21 o 
   1   4   8     2205.49     2187.99     41.10 o 
   2   4   8      128.08      117.36     13.52 o 
   3   4   8      145.48      141.23      6.33 o 
   4   4   8      317.84      323.40     15.07 o 
   5   4   8     1534.36     1556.16     34.81 o 
   6   4   8      195.03      225.37      8.80 o 
   7   4   8       80.98       80.43      7.52 o 
   8   4   8       73.79       74.65      5.87 o 
   9   4   8     1443.32     1386.87     31.04 o 
  10   4   8       11.12        6.94      4.61 o 
  11   4   8      362.95      388.46     14.85 o 
  12   4   8      273.22      290.82     20.44 o 
  -9   5   8      586.97      599.04     24.06 o 
  -8   5   8       53.01       38.08      6.85 o 
  -7   5   8       88.83       87.87      7.90 o 
  -6   5   8      305.42      301.66     12.50 o 
  -5   5   8      192.87      218.93      7.46 o 
  -4   5   8       15.32       21.95      3.01 o 
  -3   5   8      875.46      863.01     16.44 o 
  -2   5   8     1306.06     1327.23     22.57 o 
  -1   5   8        0.60       48.31      5.90 o 
   0   5   8     1339.85     1263.24     26.06 o 
   1   5   8     2293.97     2305.15     43.56 o 
   2   5   8      880.43      921.23     20.29 o 
   3   5   8      557.17      591.99     16.02 o 
   4   5   8        4.33       24.16      3.45 o 
   5   5   8     1263.40     1187.63     24.89 o 
   6   5   8      117.85      105.73      4.94 o 
   7   5   8        1.31        1.22      2.40 o 
   8   5   8      628.21      658.08     18.39 o 
   9   5   8      522.68      520.90     12.84 o 
  10   5   8      466.62      462.07     14.68 o 
  11   5   8      875.09      893.12     35.19 o 
  12   5   8      661.01      742.65     33.16 o 
  -8   6   8       29.99       50.80      9.38 o 
  -7   6   8        5.06        1.19      4.99 o 
  -6   6   8      350.42      326.05     13.15 o 
  -5   6   8       94.54       87.51      6.95 o 
  -4   6   8      916.75      840.65     19.70 o 
  -3   6   8       36.61       47.79      8.33 o 
  -2   6   8      697.81      676.25     15.07 o 
  -1   6   8      303.73      327.89     10.62 o 
   0   6   8      447.12      452.53     12.65 o 
   1   6   8      953.66      874.38     19.82 o 
   2   6   8        0.42        4.85      2.90 o 
   3   6   8      561.60      571.92     12.11 o 
   4   6   8     2815.66     2836.09     71.63 o 
   5   6   8      118.94      114.18      5.30 o 
   6   6   8     1951.46     1919.05     31.19 o 
   7   6   8        3.72        5.31      2.40 o 
   8   6   8      194.02      203.33      7.53 o 
   9   6   8      104.82      116.14      8.17 o 
  10   6   8     1286.15     1277.55     30.81 o 
  11   6   8      749.26      791.90     23.14 o 
  12   6   8      140.49      160.75     10.67 o 
  -8   7   8       42.36       47.57     13.21 o 
  -7   7   8      291.63      291.75     13.57 o 
  -6   7   8       21.45       22.40      5.43 o 
  -5   7   8       57.89       56.65      6.44 o 
  -4   7   8      213.43      216.21      7.47 o 
  -3   7   8        1.79       16.04      9.06 o 
  -2   7   8      122.65      109.35      6.82 o 
  -1   7   8      941.01      955.89     22.37 o 
   0   7   8      667.27      644.83     16.54 o 
   1   7   8       77.59       75.90      6.85 o 
   2   7   8     1641.67     1622.45     26.92 o 
   3   7   8     5778.89     5778.80    140.75 o 
   4   7   8       22.53       45.30      3.69 o 
   5   7   8     1285.12     1290.21     23.27 o 
   6   7   8      121.12      124.91      5.29 o 
   7   7   8      176.06      172.34      9.11 o 
   8   7   8      568.88      545.21     27.54 o 
   9   7   8        7.17        7.68      4.62 o 
  10   7   8      247.82      223.19     13.70 o 
  11   7   8      853.56      914.39     25.77 o 
  12   7   8       13.46        7.83      5.32 o 
  -7   8   8      147.56      139.82     12.08 o 
  -6   8   8       71.89       61.51      7.32 o 
  -5   8   8      383.68      331.13     13.64 o 
  -4   8   8      241.65      241.76     14.93 o 
  -3   8   8        4.55       -3.15      2.95 o 
  -2   8   8      577.69      521.61     15.79 o 
  -1   8   8      240.11      265.01     10.45 o 
   0   8   8      136.10      130.32      7.32 o 
   1   8   8      194.00      203.82      7.16 o 
   2   8   8      652.96      666.13     14.03 o 
   3   8   8     3245.14     3365.37     51.04 o 
   4   8   8      143.07      137.28     10.62 o 
   5   8   8      468.38      464.32     14.85 o 
   6   8   8       40.63       50.66     10.64 o 
   7   8   8      139.80      104.74      7.68 o 
   8   8   8      225.70      222.37     10.91 o 
   9   8   8      862.02      860.39     23.74 o 
  10   8   8       69.42       72.97     11.34 o 
  11   8   8       22.85       48.51      7.36 o 
  -6   9   8      259.37      223.02     12.17 o 
  -5   9   8      197.28      176.04     10.57 o 
  -4   9   8       31.94       24.36      6.15 o 
  -3   9   8       72.86       56.95      6.49 o 
  -2   9   8      655.02      608.44     20.23 o 
  -1   9   8      296.63      297.67     40.78 o 
   0   9   8       36.82       37.73      4.95 o 
   1   9   8       76.75       88.65      5.71 o 
   2   9   8      198.48      215.09     10.93 o 
   3   9   8        0.13       -1.44      3.62 o 
   4   9   8     2636.69     2719.27    120.93 o 
   5   9   8     1345.38     1308.45     30.42 o 
   6   9   8      119.12      100.59     11.45 o 
   7   9   8       12.19       19.99      5.07 o 
   8   9   8      234.54      234.70     11.72 o 
   9   9   8      167.55      159.44     10.27 o 
  10   9   8        9.56        7.50      5.29 o 
  11   9   8        2.51       -0.30      4.62 o 
  -5  10   8      227.36      204.49     11.85 o 
  -4  10   8       48.51       47.99      6.80 o 
  -3  10   8       18.91       20.27      5.59 o 
  -2  10   8      299.21      292.75     16.23 o 
  -1  10   8      118.96       95.07      7.40 o 
   0  10   8      466.63      484.50     14.42 o 
   1  10   8       78.28       79.19      5.13 o 
   2  10   8      119.09      112.66      7.87 o 
   3  10   8      675.53      677.11     19.24 o 
   4  10   8     1604.86     1628.40     36.18 o 
   5  10   8      958.40      949.57     65.01 o 
   6  10   8       92.95       97.11     17.07 o 
   7  10   8      602.02      571.00     18.65 o 
   8  10   8      429.98      410.80     35.12 o 
   9  10   8       31.17       29.76      6.43 o 
  10  10   8       16.62       25.25      6.39 o 
  11  10   8       11.14       16.49      6.43 o 
  -4  11   8       33.49       21.68      6.42 o 
  -3  11   8       31.16       34.03      6.51 o 
  -2  11   8        0.51        1.36      4.77 o 
  -1  11   8      547.71      538.46     17.30 o 
   0  11   8      918.47      934.91     23.01 o 
   1  11   8      162.67      169.63      9.46 o 
   2  11   8      132.75      140.47      9.06 o 
   3  11   8      230.61      237.80     11.25 o 
   4  11   8      512.29      544.47     17.89 o 
   5  11   8      129.91      123.61      9.08 o 
   6  11   8      871.08      866.49     54.13 o 
   7  11   8       51.65       75.64     10.29 o 
   8  11   8        1.26       -3.55      4.67 o 
   9  11   8      415.23      412.14     16.59 o 
  10  11   8      169.89      150.41     11.15 o 
  -3  12   8       17.37       10.22      5.74 o 
  -2  12   8      103.54      124.49      9.46 o 
  -1  12   8      567.80      623.94     29.57 o 
   0  12   8      371.63      385.89     14.77 o 
   1  12   8       61.01       46.08      6.59 o 
   2  12   8      257.92      264.50     12.34 o 
   3  12   8       17.24       19.76      5.36 o 
   4  12   8       13.72       19.71      5.69 o 
   5  12   8       35.50       29.54      9.17 o 
   6  12   8     1364.29     1416.01     45.03 o 
   7  12   8      311.99      299.67     14.13 o 
   8  12   8      281.42      277.43     15.56 o 
   9  12   8      171.00      190.95     12.26 o 
  -2  13   8       13.42       29.86     10.26 o 
  -1  13   8       24.30       27.19     10.68 o 
   0  13   8        1.07       -2.42      4.84 o 
   1  13   8      658.35      690.65     21.41 o 
   2  13   8      362.25      390.65     15.52 o 
   3  13   8      642.47      680.58     21.52 o 
   4  13   8      153.60      147.18     10.22 o 
   5  13   8      716.26      752.50     29.68 o 
   6  13   8      294.80      294.55     16.54 o 
   7  13   8      131.92      139.57     10.64 o 
   8  13   8      314.38      319.60     15.67 o 
   1  14   8      869.06      945.97     26.94 o 
   2  14   8      484.07      499.42     18.48 o 
   3  14   8      405.77      417.13     17.08 o 
   4  14   8      193.43      192.32     12.40 o 
   5  14   8       55.58       65.70      8.67 o 
   6  14   8       26.45       25.69      6.58 o 
  -4 -10   9       12.11       26.41      9.76 o 
  -3 -10   9      321.81      372.57     26.80 o 
  -2 -10   9      211.70      213.61     11.93 o 
  -1 -10   9      295.93      316.52     14.35 o 
   0 -10   9      607.22      618.66     45.41 o 
   1 -10   9      697.37      761.43     28.34 o 
  -6  -9   9      112.30      147.31     15.52 o 
  -5  -9   9      107.07      103.76     16.12 o 
  -4  -9   9      255.80      265.05     13.10 o 
  -3  -9   9      246.43      235.69     12.22 o 
  -2  -9   9      152.03      145.17     12.50 o 
  -1  -9   9      790.49      886.85     24.68 o 
   0  -9   9       36.31       45.55      6.85 o 
   1  -9   9        9.64       14.86     11.87 o 
   2  -9   9        0.02       -3.78      4.67 o 
   3  -9   9       71.98       86.37      8.13 o 
   4  -9   9       57.56       80.36     13.35 o 
  -7  -8   9      327.66      319.06     20.93 o 
  -6  -8   9       11.79       21.60      5.83 o 
  -5  -8   9       92.09       84.27      8.14 o 
  -4  -8   9      110.93      136.71     18.30 o 
  -3  -8   9      282.19      286.31     12.83 o 
  -2  -8   9       22.19       22.09      6.15 o 
  -1  -8   9      352.22      347.80     14.18 o 
   0  -8   9       48.00       66.07      7.24 o 
   1  -8   9      249.74      257.88     12.35 o 
   2  -8   9      220.41      238.70     11.74 o 
   3  -8   9      628.00      636.28     19.62 o 
   4  -8   9      724.94      822.52     35.62 o 
   5  -8   9      159.49      178.50     16.58 o 
  -8  -7   9      143.25      143.51     10.92 o 
  -7  -7   9      128.31      148.28      9.86 o 
  -6  -7   9       44.46       52.28      7.05 o 
  -5  -7   9      295.85      296.40     12.96 o 
  -4  -7   9       32.38       30.69      5.58 o 
  -3  -7   9      444.49      408.24     14.95 o 
  -2  -7   9      347.30      378.21     14.48 o 
  -1  -7   9      770.36      805.42     33.05 o 
   0  -7   9      337.02      349.82     24.45 o 
   1  -7   9      963.19      960.60     24.81 o 
   2  -7   9     1066.21     1080.37     27.14 o 
   3  -7   9     1136.12     1123.65     38.99 o 
   4  -7   9       11.77       19.59      5.00 o 
   5  -7   9      445.15      511.75     26.97 o 
   6  -7   9      367.87      449.51     25.71 o 
  -8  -6   9      209.63      234.07     18.62 o 
  -7  -6   9      119.92      130.06      9.27 o 
  -6  -6   9      490.10      528.05     27.89 o 
  -5  -6   9      192.44      176.09     10.16 o 
  -4  -6   9       23.35       13.44      4.81 o 
  -3  -6   9      199.64      184.49      9.88 o 
  -2  -6   9      289.92      309.36     12.51 o 
  -1  -6   9      437.94      465.43     15.45 o 
   0  -6   9       10.30        6.66      4.43 o 
   1  -6   9     2102.46     2108.18     47.42 o 
   2  -6   9      126.87      135.82     15.74 o 
   3  -6   9       72.45       78.31      6.90 o 
   4  -6   9      445.55      453.82     15.34 o 
   5  -6   9      222.89      245.63     11.40 o 
   6  -6   9      329.80      374.90     23.74 o 
   7  -6   9       79.73       82.95      8.37 o 
  -9  -5   9       87.94      100.01      8.94 o 
  -8  -5   9       16.72       19.22      5.65 o 
  -7  -5   9      681.78      672.58     28.13 o 
  -6  -5   9      998.67      897.55     24.16 o 
  -5  -5   9      328.61      344.45     13.43 o 
  -4  -5   9      655.86      613.43     18.35 o 
  -3  -5   9      479.79      488.26     15.74 o 
  -2  -5   9      611.77      635.34     18.30 o 
  -1  -5   9       49.05       51.67      5.82 o 
   0  -5   9        9.15        7.43      3.82 o 
   1  -5   9       90.99       75.59      6.38 o 
   2  -5   9      253.67      246.36     19.99 o 
   3  -5   9       90.60       90.61      7.09 o 
   4  -5   9      592.40      594.82     13.59 o 
   5  -5   9      359.11      369.02     10.57 o 
   6  -5   9      130.31      123.20      8.49 o 
   7  -5   9      688.66      698.08     20.94 o 
   8  -5   9      983.43     1121.32     29.82 o 
  -9  -4   9       34.26       55.31      7.48 o 
  -8  -4   9      665.13      677.79     27.43 o 
  -7  -4   9      390.18      386.76     18.02 o 
  -6  -4   9      113.72      110.13     12.75 o 
  -5  -4   9      207.50      226.93     20.34 o 
  -4  -4   9      744.96      719.25     19.86 o 
  -3  -4   9      306.27      314.09     27.54 o 
  -2  -4   9       47.05       42.73      5.36 o 
  -1  -4   9       18.68       56.10     16.72 o 
   0  -4   9      191.64      176.56      8.83 o 
   1  -4   9     1830.51     1787.76     37.54 o 
   2  -4   9        5.24        7.16      3.57 o 
   3  -4   9      660.77      665.19     20.83 o 
   4  -4   9        4.63        6.29      2.87 o 
   5  -4   9      104.35       99.48      5.47 o 
   6  -4   9     1867.15     1995.23     33.58 o 
   7  -4   9      716.77      729.04     21.04 o 
   8  -4   9       68.17       82.88      9.87 o 
   9  -4   9      226.03      208.47     17.25 o 
  -9  -3   9        4.86        4.33      5.13 o 
  -8  -3   9       13.86        5.48      4.84 o 
  -7  -3   9       32.05       35.64      7.66 o 
  -6  -3   9       33.28       43.19      9.48 o 
  -5  -3   9      696.35      653.15     18.79 o 
  -4  -3   9      362.65      356.85     31.65 o 
  -3  -3   9      396.60      358.14     12.65 o 
  -2  -3   9      194.76      199.52      9.28 o 
  -1  -3   9     3429.73     3309.93     62.58 o 
   0  -3   9      140.70      136.99      9.98 o 
   1  -3   9     4567.42     4498.48     82.26 o 
   2  -3   9        6.13        7.22      3.27 o 
   3  -3   9     1695.46     1697.74     27.94 o 
   4  -3   9      328.85      342.92      9.23 o 
   5  -3   9      982.87     1007.75     19.15 o 
   6  -3   9      298.57      299.43      9.09 o 
   7  -3   9      150.53      149.75      7.18 o 
   8  -3   9      167.49      150.33     12.50 o 
   9  -3   9      319.72      333.96     14.76 o 
  10  -3   9      458.03      486.90     18.72 o 
  -9  -2   9      203.34      226.63     22.58 o 
  -8  -2   9       70.00       86.98      7.72 o 
  -7  -2   9       90.82       95.25      9.03 o 
  -6  -2   9        1.95        8.14      4.22 o 
  -5  -2   9      610.17      619.13     17.91 o 
  -4  -2   9       31.11       39.83      7.31 o 
  -3  -2   9     1767.53     1700.98     35.79 o 
  -2  -2   9     1891.44     1852.50     45.66 o 
  -1  -2   9      236.15      253.27     10.06 o 
   0  -2   9      363.95      333.15     12.61 o 
   1  -2   9     2125.97     2078.88     41.53 o 
   2  -2   9      316.81      322.21      7.52 o 
   3  -2   9      626.65      614.30     12.43 o 
   4  -2   9       44.86       37.81      3.40 o 
   5  -2   9     2617.48     2534.65     39.88 o 
   6  -2   9     1116.42     1113.27     20.74 o 
   7  -2   9      192.64      187.22      7.42 o 
   8  -2   9      309.15      338.87     13.36 o 
   9  -2   9      438.49      456.10     16.87 o 
  10  -2   9      231.03      239.92     13.07 o 
  -9  -1   9        2.98        2.27      4.90 o 
  -8  -1   9        0.88        9.76      4.67 o 
  -7  -1   9      181.13      194.28     10.64 o 
  -6  -1   9      305.66      302.87     11.92 o 
  -5  -1   9      480.82      514.03     15.75 o 
  -4  -1   9      199.54      196.03      9.19 o 
  -3  -1   9      476.67      492.67     14.92 o 
  -2  -1   9      911.44      853.76     20.77 o 
  -1  -1   9     1475.01     1423.69     30.39 o 
   0  -1   9     2435.29     2320.88     52.79 o 
   1  -1   9      265.44      256.87     22.55 o 
   2  -1   9      640.23      692.82     12.69 o 
   3  -1   9      343.63      336.54     10.55 o 
   4  -1   9     1390.93     1313.83     22.36 o 
   5  -1   9      777.32      765.34     19.59 o 
   6  -1   9      667.89      650.98     13.95 o 
   7  -1   9      115.62      128.02      6.15 o 
   8  -1   9      409.07      454.88     13.10 o 
   9  -1   9      164.23      143.10      9.48 o 
  10  -1   9       87.12       64.74      7.72 o 
  -9   0   9        0.57        1.05      8.64 o 
  -8   0   9      139.88      140.46      8.24 o 
  -7   0   9      228.41      245.14      8.50 o 
  -6   0   9      613.16      681.28     17.11 o 
  -5   0   9        8.27       10.83      4.03 o 
  -4   0   9      959.53      928.19     23.63 o 
  -3   0   9     3339.63     3344.34     49.70 o 
  -2   0   9      355.93      367.66     13.73 o 
  -1   0   9       27.22       47.69      4.66 o 
   0   0   9      807.36      805.35     19.54 o 
   1   0   9       15.77       34.11      4.22 o 
   2   0   9       15.27       11.56      2.09 o 
   3   0   9     1204.92     1144.43     19.39 o 
   4   0   9      166.95      181.01      5.93 o 
   5   0   9      227.05      239.82      7.18 o 
   6   0   9      305.59      272.12     10.61 o 
   7   0   9      159.84      156.69     11.33 o 
   8   0   9       20.52       18.35      3.49 o 
   9   0   9       46.79       36.49      6.10 o 
  10   0   9      460.20      469.77     23.46 o 
  11   0   9      413.19      433.45     17.34 o 
  -9   1   9        1.19        6.53      5.09 o 
  -8   1   9      572.55      616.72     26.59 o 
  -7   1   9       20.07       43.44      4.43 o 
  -6   1   9        4.41        5.89      2.89 o 
  -5   1   9      811.46      832.88     16.32 o 
  -4   1   9       69.56       87.87      8.08 o 
  -3   1   9      212.75      215.67      6.26 o 
  -2   1   9      775.95      741.10     17.42 o 
  -1   1   9     2870.41     2664.83     50.79 o 
   0   1   9      862.47      813.31     19.53 o 
   1   1   9      450.76      414.90     20.76 o 
   2   1   9      914.01      872.82     18.11 o 
   3   1   9     1748.05     1682.19     50.41 o 
   4   1   9      102.03       88.77      4.31 o 
   5   1   9      204.57      185.88      6.33 o 
   6   1   9      220.98      226.85      7.33 o 
   7   1   9     1036.59     1004.08     19.02 o 
   8   1   9      288.74      285.82      9.02 o 
   9   1   9      440.95      444.41     11.90 o 
  10   1   9      352.65      320.28     26.24 o 
  11   1   9       92.49      101.53     11.45 o 
  -9   2   9       27.27       40.69      7.05 o 
  -8   2   9      191.84      182.25     10.35 o 
  -7   2   9      107.14      115.22      6.06 o 
  -6   2   9      381.52      396.67     10.56 o 
  -5   2   9      714.63      677.81     15.35 o 
  -4   2   9      136.73      151.85      5.83 o 
  -3   2   9        0.41        5.47      2.47 o 
  -2   2   9     1444.54     1440.40     31.84 o 
  -1   2   9     4511.90     4307.08     67.71 o 
   0   2   9       73.86       84.83      6.55 o 
   1   2   9        9.88       14.27      2.90 o 
   2   2   9       79.29       83.46      6.42 o 
   3   2   9       87.90      101.44      4.47 o 
   4   2   9      310.92      311.91      9.70 o 
   5   2   9      734.97      768.81     18.17 o 
   6   2   9     1060.06     1089.73     28.41 o 
   7   2   9      193.98      187.39      8.79 o 
   8   2   9     1469.69     1492.80     32.77 o 
   9   2   9      960.62      977.64     24.92 o 
  10   2   9      255.92      276.76     12.62 o 
  11   2   9        8.74        3.15      4.99 o 
  -9   3   9      167.19      153.51     10.38 o 
  -8   3   9       28.91       23.92     14.19 o 
  -7   3   9      473.89      472.91     20.41 o 
  -6   3   9     1203.18     1151.29     35.76 o 
  -5   3   9      112.87      127.35      9.26 o 
  -4   3   9      351.98      371.52      9.45 o 
  -3   3   9      531.17      518.07     18.23 o 
  -2   3   9      283.85      286.17      8.67 o 
  -1   3   9      761.40      692.79     19.48 o 
   0   3   9       15.41       21.95      2.29 o 
   1   3   9      891.42      893.44     17.71 o 
   2   3   9        4.31       13.93      2.85 o 
   3   3   9       50.13       48.24      3.98 o 
   4   3   9     1078.82      964.46     31.08 o 
   5   3   9     1279.03     1220.80     26.14 o 
   6   3   9        8.99       11.10      5.20 o 
   7   3   9      551.03      539.53     22.65 o 
   8   3   9     2142.91     1993.63     40.88 o 
   9   3   9       40.78       45.98      5.81 o 
  10   3   9       49.58       44.48      6.38 o 
  11   3   9      351.50      358.77     14.92 o 
  -9   4   9      279.91      292.00     16.44 o 
  -8   4   9       92.64       61.85      7.49 o 
  -7   4   9       96.72      102.22      8.04 o 
  -6   4   9      247.04      268.51     12.01 o 
  -5   4   9       57.37       70.29      6.33 o 
  -4   4   9      136.05      139.61      5.95 o 
  -3   4   9      542.80      546.51     11.93 o 
  -2   4   9      365.57      372.71      9.12 o 
  -1   4   9      843.99      813.88     15.16 o 
   0   4   9     8356.51     7718.87    108.78 o 
   1   4   9     2331.28     2148.99     40.64 o 
   2   4   9      149.72      164.24      6.92 o 
   3   4   9      623.77      600.34     14.94 o 
   4   4   9      401.78      408.81     14.01 o 
   5   4   9      367.60      362.93     11.26 o 
   6   4   9      586.90      544.20     14.83 o 
   7   4   9       21.65       31.02      9.24 o 
   8   4   9      566.97      563.45     22.34 o 
   9   4   9       35.71       35.24      5.31 o 
  10   4   9      186.88      199.29     10.57 o 
  11   4   9       24.20       38.42     10.85 o 
  12   4   9       15.86       -1.83      7.73 o 
  -8   5   9       50.44       51.05      7.31 o 
  -7   5   9       61.71       72.33     13.63 o 
  -6   5   9      123.39       99.13      7.81 o 
  -5   5   9      139.40      139.26      6.27 o 
  -4   5   9     1606.22     1528.50     26.33 o 
  -3   5   9      131.03      126.54      5.68 o 
  -2   5   9      801.30      778.45     15.22 o 
  -1   5   9     1546.56     1535.11     25.47 o 
   0   5   9     2170.09     2091.51     40.35 o 
   1   5   9      803.85      789.26     18.16 o 
   2   5   9      378.54      381.84     11.29 o 
   3   5   9       89.00      100.09      5.78 o 
   4   5   9      650.29      656.42     16.39 o 
   5   5   9     2433.50     2340.37     45.10 o 
   6   5   9      459.56      454.95     13.19 o 
   7   5   9     1566.50     1466.42     37.72 o 
   8   5   9        6.48       16.39      7.80 o 
   9   5   9       43.98       36.92      5.45 o 
  10   5   9      311.13      325.74     19.95 o 
  11   5   9       63.91       75.09     12.64 o 
  -8   6   9       76.27       62.15      7.83 o 
  -7   6   9        1.37        5.62      4.54 o 
  -6   6   9        0.40        0.10      3.93 o 
  -5   6   9      430.47      391.99     19.25 o 
  -4   6   9      624.43      552.02     16.48 o 
  -3   6   9      769.67      804.82     16.18 o 
  -2   6   9      114.65      117.40      7.59 o 
  -1   6   9      652.17      646.90     23.46 o 
   0   6   9      120.06      140.53      6.91 o 
   1   6   9      136.86      139.31      7.03 o 
   2   6   9     3425.81     3299.49     60.92 o 
   3   6   9     2865.25     3004.98     65.93 o 
   4   6   9      372.15      367.22     16.12 o 
   5   6   9     1541.55     1586.38     32.57 o 
   6   6   9       54.26       60.52      4.26 o 
   7   6   9      234.38      221.68      9.46 o 
   8   6   9      235.41      245.13      8.35 o 
   9   6   9      939.97      949.09     51.18 o 
  10   6   9      221.78      219.31     17.42 o 
  11   6   9       34.28       34.35     10.12 o 
  -7   7   9       86.05      102.28     12.82 o 
  -6   7   9        2.12        3.66      4.73 o 
  -5   7   9      298.51      311.99     13.09 o 
  -4   7   9      404.75      395.03     10.64 o 
  -3   7   9      614.80      569.18     13.05 o 
  -2   7   9     1341.54     1219.84     22.14 o 
  -1   7   9      256.74      236.39      9.67 o 
   0   7   9        0.23        2.42      3.25 o 
   1   7   9      533.34      533.91     14.73 o 
   2   7   9     1901.70     1906.18     38.05 o 
   3   7   9      367.45      388.79     24.45 o 
   4   7   9      226.64      266.42      8.14 o 
   5   7   9        3.55       11.61      2.94 o 
   6   7   9        2.26        7.08      2.59 o 
   7   7   9       11.90        9.99      4.57 o 
   8   7   9      282.77      295.71     16.65 o 
   9   7   9      840.47      853.19     23.38 o 
  10   7   9      244.75      284.79     13.09 o 
  11   7   9      100.19      101.89     21.92 o 
  -7   8   9       93.76       92.08      8.91 o 
  -6   8   9       58.55       58.93      7.32 o 
  -5   8   9      162.24      152.80      9.57 o 
  -4   8   9        7.94       22.36      5.21 o 
  -3   8   9     1097.24      972.44     19.21 o 
  -2   8   9      897.44      825.12     21.53 o 
  -1   8   9        6.16        1.47      3.62 o 
   0   8   9      202.83      199.42      9.24 o 
   1   8   9      314.31      300.97     11.01 o 
   2   8   9     2093.91     2119.75     63.75 o 
   3   8   9       54.99       53.19      4.37 o 
   4   8   9     2843.98     2881.79     44.88 o 
   5   8   9      406.94      393.29     13.71 o 
   6   8   9       36.05       38.58      5.43 o 
   7   8   9      241.63      251.63     11.46 o 
   8   8   9      925.12      912.44     24.31 o 
   9   8   9       67.76       61.04      7.32 o 
  10   8   9       60.90       58.50      7.49 o 
  11   8   9      226.30      239.37     14.75 o 
  -6   9   9       41.91       53.02      7.65 o 
  -5   9   9       33.66       48.30      7.13 o 
  -4   9   9      158.42      157.57      9.78 o 
  -3   9   9      795.33      814.19     27.33 o 
  -2   9   9      245.03      224.27     13.66 o 
  -1   9   9      194.01      174.28     18.44 o 
   0   9   9      667.64      630.64     27.89 o 
   1   9   9     1135.18     1083.34     25.25 o 
   2   9   9      630.46      611.83     13.83 o 
   3   9   9     1314.27     1320.67     23.78 o 
   4   9   9     1474.21     1473.11     33.10 o 
   5   9   9       86.46       85.03      7.15 o 
   6   9   9       24.04       39.13      7.55 o 
   7   9   9      233.77      225.68     11.49 o 
   8   9   9        3.15       -0.17      4.52 o 
   9   9   9        0.68        2.25      4.47 o 
  10   9   9      133.03      122.66     13.00 o 
  11   9   9      348.17      356.44     16.06 o 
  -5  10   9       11.52       16.30     13.42 o 
  -4  10   9       77.75       82.71      8.27 o 
  -3  10   9        0.40        5.40      4.82 o 
  -2  10   9       32.69       27.61      5.59 o 
  -1  10   9     1019.13      942.66     24.23 o 
   0  10   9      305.43      291.64     16.96 o 
   1  10   9      225.54      245.78     10.69 o 
   2  10   9      610.97      628.53     20.37 o 
   3  10   9      389.46      412.99     14.78 o 
   4  10   9       83.30       70.62      7.21 o 
   5  10   9      158.70      170.59      9.88 o 
   6  10   9     1197.86     1219.18     51.46 o 
   7  10   9      250.80      248.39     12.33 o 
   8  10   9       65.14       58.73      8.08 o 
   9  10   9       86.65       78.96      8.22 o 
  10  10   9        9.98        3.87      5.28 o 
  -4  11   9       17.63       16.16     13.63 o 
  -3  11   9       34.42       28.88      6.46 o 
  -2  11   9       40.55       56.16     12.61 o 
  -1  11   9      188.44      171.39      9.99 o 
   0  11   9       89.98       90.82     12.75 o 
   1  11   9      360.03      388.30     24.97 o 
   2  11   9      742.14      787.50     31.89 o 
   3  11   9       42.81       27.88     11.42 o 
   4  11   9        0.63        2.44      4.56 o 
   5  11   9       13.83       15.17      5.75 o 
   6  11   9      939.80      919.16     25.50 o 
   7  11   9       22.38       30.90     10.57 o 
   8  11   9      171.00      182.40     11.14 o 
   9  11   9       32.80       41.77      7.43 o 
  10  11   9        1.48        3.49      7.13 o 
  -3  12   9       48.28       49.61      8.50 o 
  -2  12   9       96.60      120.37      9.59 o 
  -1  12   9       39.17       43.55      9.90 o 
   0  12   9       24.98       17.35      8.78 o 
   1  12   9      823.40      871.37     28.70 o 
   2  12   9       45.83       62.45      7.29 o 
   3  12   9        2.13       -1.31      4.60 o 
   4  12   9       76.13       88.47      8.33 o 
   5  12   9      654.29      620.82     20.29 o 
   6  12   9     1238.83     1225.75     31.56 o 
   7  12   9        9.77        9.88      5.86 o 
   8  12   9      146.74      170.35     11.40 o 
   9  12   9       39.22       34.06      7.39 o 
  -1  13   9       61.79       74.88     12.71 o 
   0  13   9      277.18      281.48     20.23 o 
   1  13   9      421.84      461.52     20.69 o 
   2  13   9      184.59      170.50     10.75 o 
   3  13   9      144.19      136.04     10.14 o 
   4  13   9      374.04      381.96     16.10 o 
   5  13   9        9.05        1.61      5.10 o 
   6  13   9       13.40        1.82      5.25 o 
   7  13   9      146.44      131.97     10.63 o 
   2  14   9       93.25      106.53      9.48 o 
   3  14   9       56.23       77.71      8.72 o 
   4  14   9       28.22       16.62      7.48 o 
   5  14   9      138.12      155.93     11.21 o 
  -4  -9  10      376.93      413.18     16.88 o 
  -3  -9  10        0.19        3.03      5.59 o 
  -2  -9  10       38.66       50.72      7.55 o 
  -1  -9  10      363.24      339.78     14.93 o 
   0  -9  10       10.73       17.85      5.94 o 
   1  -9  10       57.53       63.37      7.78 o 
   2  -9  10      328.09      306.93     17.84 o 
  -5  -8  10       94.05      119.97      9.55 o 
  -4  -8  10       69.45       75.59      8.30 o 
  -3  -8  10      159.24      175.40     10.83 o 
  -2  -8  10      827.37      854.29     24.41 o 
  -1  -8  10      430.86      446.05     16.65 o 
   0  -8  10      464.18      503.96     17.68 o 
   1  -8  10      464.79      483.47     22.97 o 
   2  -8  10      330.76      332.07     14.43 o 
   3  -8  10       53.96       57.09      7.26 o 
   4  -8  10      163.03      159.60     16.02 o 
  -7  -7  10      357.57      349.60     20.79 o 
  -6  -7  10      478.08      465.82     29.89 o 
  -5  -7  10       22.82       23.49     10.43 o 
  -4  -7  10      164.75      188.98     10.93 o 
  -3  -7  10      609.97      688.99     22.80 o 
  -2  -7  10        7.73       17.19      5.34 o 
  -1  -7  10       25.34       19.22      5.45 o 
   0  -7  10      229.15      239.94     11.89 o 
   1  -7  10      573.38      603.11     19.01 o 
   2  -7  10       50.28       45.86      6.46 o 
   3  -7  10        2.34        3.33      4.44 o 
   4  -7  10      862.43      934.52     25.28 o 
   5  -7  10      176.76      175.48     16.86 o 
  -7  -6  10     1281.05     1240.95     43.31 o 
  -6  -6  10       14.85       24.34      6.07 o 
  -5  -6  10        2.14        9.32      4.83 o 
  -4  -6  10       17.35       20.25      5.66 o 
  -3  -6  10        3.41        1.91      4.33 o 
  -2  -6  10       92.55       84.09      7.61 o 
  -1  -6  10      132.66      122.24      8.47 o 
   0  -6  10      239.08      257.02     11.82 o 
   1  -6  10     1203.56     1203.01     29.37 o 
   2  -6  10        3.85        6.37      4.32 o 
   3  -6  10      943.71     1003.56     25.97 o 
   4  -6  10       67.64       57.49      6.65 o 
   5  -6  10       56.44       62.41      7.55 o 
   6  -6  10       90.85       90.20     13.70 o 
   7  -6  10      641.38      676.13     33.72 o 
  -8  -5  10      132.48      142.77     10.18 o 
  -7  -5  10      422.06      450.62     26.20 o 
  -6  -5  10      765.41      785.92     53.70 o 
  -5  -5  10      779.58      677.49     35.69 o 
  -4  -5  10      484.50      489.82     16.59 o 
  -3  -5  10        5.43       11.88      4.51 o 
  -2  -5  10       34.51       40.93      5.92 o 
  -1  -5  10     1560.40     1565.75     35.19 o 
   0  -5  10     1463.68     1403.64     32.43 o 
   1  -5  10      204.02      206.94     10.49 o 
   2  -5  10      425.55      417.54     14.85 o 
   3  -5  10      727.56      683.02     52.79 o 
   4  -5  10        5.69        9.61      4.52 o 
   5  -5  10        7.06        8.39      4.92 o 
   6  -5  10       22.23       19.74      9.41 o 
   7  -5  10      115.76      103.19     13.91 o 
   8  -5  10        0.63        0.70      8.36 o 
  -8  -4  10       60.92       67.28      8.22 o 
  -7  -4  10        0.88       13.61      9.31 o 
  -6  -4  10     1049.58      944.48     25.25 o 
  -5  -4  10     2398.48     2344.81     48.89 o 
  -4  -4  10       18.12       27.38      5.29 o 
  -3  -4  10        0.55        7.16      4.25 o 
  -2  -4  10      613.46      630.31     18.54 o 
  -1  -4  10      754.81      727.69     20.11 o 
   0  -4  10       13.39       14.15      4.32 o 
   1  -4  10       26.37       37.60      5.47 o 
   2  -4  10      405.40      406.34     16.54 o 
   3  -4  10      303.82      312.05     12.31 o 
   4  -4  10       17.45       19.00      4.67 o 
   5  -4  10      273.59      270.21     14.65 o 
   6  -4  10      514.19      545.15     17.06 o 
   7  -4  10        2.12        0.14      8.01 o 
   8  -4  10       31.79       17.42      8.64 o 
  -8  -3  10      303.27      315.24     14.13 o 
  -7  -3  10       36.00       40.06      6.48 o 
  -6  -3  10     1493.88     1473.29     40.18 o 
  -5  -3  10     1733.66     1703.12     37.68 o 
  -4  -3  10       72.37       97.95     13.07 o 
  -3  -3  10       12.58       15.54      4.71 o 
  -2  -3  10        6.97       15.21     11.80 o 
  -1  -3  10     1333.77     1270.85     29.14 o 
   0  -3  10      181.26      169.60      8.85 o 
   1  -3  10        3.60       20.83     12.50 o 
   2  -3  10      231.60      216.53      9.85 o 
   3  -3  10       15.15       18.26      4.57 o 
   4  -3  10     2326.08     2174.07     44.51 o 
   5  -3  10      599.31      569.60     18.93 o 
   6  -3  10        1.21       21.31      4.18 o 
   7  -3  10      579.11      574.70     13.96 o 
   8  -3  10      898.23      870.72     25.01 o 
   9  -3  10      193.22      215.94     26.62 o 
  -9  -2  10       25.09       35.06      6.93 o 
  -8  -2  10        1.75        9.51      5.28 o 
  -7  -2  10      150.26      170.68     10.13 o 
  -6  -2  10      342.77      323.58     13.03 o 
  -5  -2  10      116.37      137.39      8.62 o 
  -4  -2  10     1228.56     1171.84     62.63 o 
  -3  -2  10      445.56      428.62     16.44 o 
  -2  -2  10       88.60       75.15      6.54 o 
  -1  -2  10       44.64       37.73      5.06 o 
   0  -2  10      317.53      312.31     14.05 o 
   1  -2  10       49.87       73.84      6.14 o 
   2  -2  10      244.25      249.49     10.25 o 
   3  -2  10      167.33      185.54      8.98 o 
   4  -2  10     3078.09     3005.40     58.15 o 
   5  -2  10       94.53       75.65      5.50 o 
   6  -2  10      278.09      273.07     12.68 o 
   7  -2  10      561.55      537.38     13.41 o 
   8  -2  10      142.05      147.89     17.00 o 
   9  -2  10       58.27       60.72     11.87 o 
  -9  -1  10      137.66      116.05     15.03 o 
  -8  -1  10       69.17       82.74     18.69 o 
  -7  -1  10      439.20      462.16     16.23 o 
  -6  -1  10        5.77       10.87      4.67 o 
  -5  -1  10        3.90       12.66      4.55 o 
  -4  -1  10     2639.51     2527.09     50.66 o 
  -3  -1  10     5856.13     5729.01    103.56 o 
  -2  -1  10      620.73      568.94     16.44 o 
  -1  -1  10     4269.44     3971.50     73.76 o 
   0  -1  10       48.48       44.05      5.11 o 
   1  -1  10       93.99       91.31      6.44 o 
   2  -1  10      123.08       97.11      6.59 o 
   3  -1  10     1143.53     1095.87     25.52 o 
   4  -1  10      121.21      133.49      6.24 o 
   5  -1  10        6.66        9.15      3.69 o 
   6  -1  10       21.48       38.47      3.82 o 
   7  -1  10      103.58       95.36      8.34 o 
   8  -1  10       64.62       52.75      4.77 o 
   9  -1  10      494.35      483.23     22.76 o 
  10  -1  10       20.76       24.70      6.45 o 
  -9   0  10       59.43       68.98     13.42 o 
  -8   0  10      385.93      390.47     15.08 o 
  -7   0  10      145.56      141.72      8.99 o 
  -6   0  10       82.46       79.85     12.96 o 
  -5   0  10     1747.68     1729.47     37.51 o 
  -4   0  10      618.54      621.24     17.91 o 
  -3   0  10      117.39      157.81     16.54 o 
  -2   0  10     1754.24     1677.28     35.36 o 
  -1   0  10     1521.47     1479.20     34.28 o 
   0   0  10      199.90      210.57      9.38 o 
   1   0  10      153.44      156.26      8.03 o 
   2   0  10       37.30       33.98      4.64 o 
   3   0  10     2216.68     2162.23     33.80 o 
   4   0  10      113.68       95.85      4.56 o 
   5   0  10       10.47       24.00      4.99 o 
   6   0  10      666.99      615.12     14.78 o 
   7   0  10       24.81       33.51      5.25 o 
   8   0  10      147.17      173.83      7.71 o 
   9   0  10      816.65      783.34     22.20 o 
  10   0  10      131.23      131.31      9.75 o 
  -9   1  10      212.34      185.87     18.48 o 
  -8   1  10      445.51      464.61     26.20 o 
  -7   1  10        8.54       20.43      6.60 o 
  -6   1  10      261.21      295.11     25.89 o 
  -5   1  10      174.09      166.05      9.18 o 
  -4   1  10        7.01       10.93      4.18 o 
  -3   1  10      102.97      100.16      8.32 o 
  -2   1  10     7042.47     6562.52    116.60 o 
  -1   1  10      664.12      656.96     17.48 o 
   0   1  10      125.36      110.67      6.71 o 
   1   1  10      373.10      378.65     16.72 o 
   2   1  10     1260.64     1133.19     25.58 o 
   3   1  10      216.77      246.85      6.84 o 
   4   1  10     1457.74     1420.13     24.08 o 
   5   1  10      404.68      433.23     16.89 o 
   6   1  10      129.85      134.96      7.94 o 
   7   1  10       11.04       22.71      4.56 o 
   8   1  10      683.12      651.18     14.81 o 
   9   1  10       89.74       99.70      5.99 o 
  10   1  10       27.32       38.21      7.02 o 
  11   1  10      103.85      113.21      9.59 o 
  -9   2  10       32.10       37.51     11.87 o 
  -8   2  10       15.00       19.46     10.26 o 
  -7   2  10      324.45      345.49     13.70 o 
  -6   2  10      901.07      897.30     24.02 o 
  -5   2  10      688.39      663.84     25.11 o 
  -4   2  10       35.57       55.73      5.72 o 
  -3   2  10      221.10      216.07      9.42 o 
  -2   2  10     2975.68     2936.16     56.19 o 
  -1   2  10      325.40      369.99     18.62 o 
   0   2  10     1844.43     1769.50     36.24 o 
   1   2  10      559.90      540.55     21.99 o 
   2   2  10      166.16      156.68      5.00 o 
   3   2  10      214.81      203.30      6.38 o 
   4   2  10        4.51       14.60      6.34 o 
   5   2  10       39.21       35.72      3.51 o 
   6   2  10      124.21      124.46      8.24 o 
   7   2  10       42.38       42.57      4.09 o 
   8   2  10      669.01      692.11     17.18 o 
   9   2  10       90.25       87.37      5.69 o 
  10   2  10      424.59      435.64     12.47 o 
  11   2  10      313.54      323.62     14.60 o 
  -8   3  10       77.45      108.88     14.82 o 
  -7   3  10      890.86      851.03     23.03 o 
  -6   3  10       82.51       72.08      5.13 o 
  -5   3  10      172.49      172.81      6.82 o 
  -4   3  10      426.65      423.51     10.50 o 
  -3   3  10      483.35      475.66     20.68 o 
  -2   3  10        0.94       24.60      2.67 o 
  -1   3  10      205.64      200.91      5.98 o 
   0   3  10     2392.51     2291.49     46.04 o 
   1   3  10      404.23      403.44      8.96 o 
   2   3  10      175.60      190.83      7.49 o 
   3   3  10      536.20      473.77     10.58 o 
   4   3  10        1.94        9.37      4.60 o 
   5   3  10      306.05      283.77     10.03 o 
   6   3  10      122.06      130.79     10.64 o 
   7   3  10     1446.19     1349.52     43.06 o 
   8   3  10        8.39        6.22      4.04 o 
   9   3  10      513.16      507.16     16.12 o 
  10   3  10      537.40      581.97     18.47 o 
  11   3  10       40.85       31.23     13.38 o 
  -8   4  10      114.64      110.29     15.52 o 
  -7   4  10        7.66        7.13      4.50 o 
  -6   4  10        0.21       -2.88      2.68 o 
  -5   4  10      440.56      453.81     11.52 o 
  -4   4  10      421.99      413.48     10.56 o 
  -3   4  10       72.95       57.15      6.80 o 
  -2   4  10      266.07      261.03      7.57 o 
  -1   4  10      115.39       97.64      6.23 o 
   0   4  10     2081.77     1861.46     29.76 o 
   1   4  10        1.48       18.76      2.59 o 
   2   4  10      687.15      723.66     16.84 o 
   3   4  10      709.97      711.84     17.18 o 
   4   4  10        2.45        2.13      2.86 o 
   5   4  10     1218.35     1183.64     26.00 o 
   6   4  10     2057.04     2009.06     40.35 o 
   7   4  10      807.32      779.01     19.94 o 
   8   4  10       32.40       26.08      4.78 o 
   9   4  10       90.91      102.84     10.05 o 
  10   4  10       53.27       51.11      6.45 o 
  11   4  10       17.38       18.60      5.85 o 
  -8   5  10       21.11       27.82      6.35 o 
  -7   5  10       34.60       27.37      5.77 o 
  -6   5  10       24.87       23.04      5.16 o 
  -5   5  10     1258.69     1177.15     41.02 o 
  -4   5  10      211.61      176.53      6.94 o 
  -3   5  10        0.77       -1.48      3.71 o 
  -2   5  10      119.32      133.69      8.24 o 
  -1   5  10        3.63        0.06      2.92 o 
   0   5  10        9.22        7.65      2.42 o 
   1   5  10        2.70       23.62     10.19 o 
   2   5  10     1912.44     1788.11     35.48 o 
   3   5  10        5.56        8.34      3.32 o 
   4   5  10      356.86      379.74     11.90 o 
   5   5  10     1570.39     1583.55     32.96 o 
   6   5  10      315.80      339.11     11.52 o 
   7   5  10      131.55      139.08      7.82 o 
   8   5  10       35.43       42.66      5.20 o 
   9   5  10     1070.62     1062.44     25.87 o 
  10   5  10      200.67      199.43     16.09 o 
  11   5  10       99.15       83.03     13.07 o 
  -7   6  10        1.46        4.00      9.87 o 
  -6   6  10      108.26      102.42      8.15 o 
  -5   6  10      206.04      202.21     10.24 o 
  -4   6  10        6.54        4.43      2.93 o 
  -3   6  10     1947.80     1905.64     31.77 o 
  -2   6  10      882.41      889.36     17.37 o 
  -1   6  10       89.45       94.55      6.34 o 
   0   6  10      145.61      134.01      6.98 o 
   1   6  10       95.37       97.55      5.96 o 
   2   6  10     1333.87     1385.11     29.16 o 
   3   6  10       30.61       34.76      4.47 o 
   4   6  10        8.73       38.46      6.67 o 
   5   6  10       99.11       93.96      6.17 o 
   6   6  10       31.31       38.76      4.64 o 
   7   6  10      180.57      207.19     16.44 o 
   8   6  10      351.98      367.03     17.77 o 
   9   6  10        1.82        0.21      6.32 o 
  10   6  10      233.74      239.75     17.91 o 
  11   6  10      914.85      883.08     37.37 o 
  -7   7  10       24.95       22.89      6.15 o 
  -6   7  10      368.45      353.93     14.51 o 
  -5   7  10      217.89      227.29     14.40 o 
  -4   7  10      835.45      813.38     17.18 o 
  -3   7  10     1317.07     1256.79     24.24 o 
  -2   7  10       42.10       59.67      4.58 o 
  -1   7  10      406.77      407.96     13.17 o 
   0   7  10      509.56      532.26     17.60 o 
   1   7  10       30.66       30.57      4.49 o 
   2   7  10     1791.05     1775.20     36.23 o 
   3   7  10     1341.53     1396.17     29.92 o 
   4   7  10      873.22      953.53     43.24 o 
   5   7  10      219.16      218.62      9.28 o 
   6   7  10      414.65      419.42     12.93 o 
   7   7  10       23.39       31.47      7.52 o 
   8   7  10       30.96       25.29      7.80 o 
   9   7  10      284.19      275.93     18.40 o 
  10   7  10      876.89      907.17     36.88 o 
  11   7  10      386.48      340.28     22.20 o 
  -6   8  10        3.32        6.12      5.22 o 
  -5   8  10       42.25       43.98      6.46 o 
  -4   8  10      228.13      258.59     11.89 o 
  -3   8  10      169.91      140.16      6.63 o 
  -2   8  10      208.29      205.61      7.89 o 
  -1   8  10       49.35       65.22      6.06 o 
   0   8  10      683.08      682.60     18.42 o 
   1   8  10       32.74       44.79      5.22 o 
   2   8  10      797.21      817.89     20.44 o 
   3   8  10      258.79      244.98     10.08 o 
   4   8  10       69.31       94.54      6.51 o 
   5   8  10       21.30       24.87      4.94 o 
   6   8  10      291.47      305.56     12.62 o 
   7   8  10      440.73      457.67     15.82 o 
   8   8  10      250.23      250.87     12.00 o 
   9   8  10       45.48       45.63      8.54 o 
  10   8  10      329.26      346.20     18.79 o 
  11   8  10      215.61      210.15     18.30 o 
  -5   9  10       84.75       82.21      8.23 o 
  -4   9  10      173.17      189.19     17.53 o 
  -3   9  10       65.24       73.32      6.96 o 
  -2   9  10      190.79      190.67      7.87 o 
  -1   9  10     1011.25      993.23     24.81 o 
   0   9  10       34.29       34.41      5.23 o 
   1   9  10     2671.02     2701.49    134.24 o 
   2   9  10      168.33      184.03      9.21 o 
   3   9  10      644.54      686.46     20.55 o 
   4   9  10       48.83       47.56      6.53 o 
   5   9  10       49.69       59.66      6.69 o 
   6   9  10      386.35      377.69     14.42 o 
   7   9  10      207.45      218.09     11.37 o 
   8   9  10       44.72       47.94      6.90 o 
   9   9  10      189.25      208.07     21.14 o 
  10   9  10      489.41      529.02     19.05 o 
  -4  10  10       24.22       16.57     10.33 o 
  -3  10  10      428.76      416.04     15.88 o 
  -2  10  10      195.29      190.01     16.23 o 
  -1  10  10      136.81      137.32      9.31 o 
   0  10  10      156.09      140.99      8.69 o 
   1  10  10      397.92      455.45     14.88 o 
   2  10  10      392.81      433.64     21.36 o 
   3  10  10     1015.44     1060.47     26.69 o 
   4  10  10      571.47      544.25     17.66 o 
   5  10  10       49.35       47.23      7.80 o 
   6  10  10      366.47      370.02     15.14 o 
   7  10  10      326.87      342.06     22.65 o 
   8  10  10      329.62      333.01     14.62 o 
   9  10  10        4.50        1.69      5.03 o 
  10  10  10      211.21      196.88     12.47 o 
  -3  11  10       70.44       71.76     10.47 o 
  -2  11  10      292.01      311.43     27.22 o 
  -1  11  10      174.58      175.11     16.93 o 
   0  11  10      670.05      672.04     37.09 o 
   1  11  10      920.15      985.99     37.02 o 
   2  11  10       23.24       12.93      7.31 o 
   3  11  10      499.92      526.09     17.62 o 
   4  11  10        2.69        4.69      4.84 o 
   5  11  10       61.35       77.33      8.10 o 
   6  11  10       80.82       90.51     14.30 o 
   7  11  10      350.37      351.80     15.12 o 
   8  11  10       30.51       16.30      8.78 o 
   9  11  10       25.10       28.19      7.02 o 
  -2  12  10        5.53       -1.23      5.21 o 
  -1  12  10       77.69       91.95     13.07 o 
   0  12  10      375.14      450.64     24.59 o 
   1  12  10       25.12       16.23      8.78 o 
   2  12  10      725.03      726.37     21.64 o 
   3  12  10      117.27      143.71      9.91 o 
   4  12  10      363.29      415.30     40.50 o 
   5  12  10       50.01       62.82      8.09 o 
   6  12  10        4.79       10.64      7.69 o 
   7  12  10       52.74       70.39      8.47 o 
   8  12  10        0.09        0.88      6.43 o 
   0  13  10       68.85       64.49     11.94 o 
   1  13  10        5.06        6.60      7.87 o 
   2  13  10      168.71      197.79     11.44 o 
   3  13  10      186.91      213.26     12.24 o 
   4  13  10       43.08       42.57      7.27 o 
   5  13  10      262.38      267.68     21.99 o 
   6  13  10       16.18        1.27      5.76 o 
  -4  -8  11       75.72       82.91      9.01 o 
  -3  -8  11      210.73      209.87     33.65 o 
  -2  -8  11       19.56       26.13      7.34 o 
  -1  -8  11      196.14      197.28     11.79 o 
   0  -8  11      137.56      122.07      9.66 o 
   1  -8  11       20.24       25.76      6.66 o 
   2  -8  11        0.67       -2.97      6.64 o 
  -5  -7  11      135.91      156.36     10.65 o 
  -4  -7  11        2.48       11.83      5.72 o 
  -3  -7  11        8.15       15.94      5.84 o 
  -2  -7  11       84.52       81.95      8.19 o 
  -1  -7  11      183.93      207.71     11.65 o 
   0  -7  11      217.93      212.64     11.71 o 
   1  -7  11       48.03       53.95      7.24 o 
   2  -7  11        5.25        4.05      4.52 o 
   3  -7  11      137.67      151.84     10.15 o 
   4  -7  11       41.14       40.68      6.84 o 
  -6  -6  11       11.33       12.95      8.64 o 
  -5  -6  11      165.11      171.95     10.93 o 
  -4  -6  11      167.69      199.86     44.08 o 
  -3  -6  11       72.94       78.06      7.92 o 
  -2  -6  11      181.90      206.30     16.09 o 
  -1  -6  11      235.16      245.58     12.27 o 
   0  -6  11       27.46       22.39      5.87 o 
   1  -6  11       87.12      105.07     15.49 o 
   2  -6  11      866.59      914.27     25.02 o 
   3  -6  11       24.47       31.88      6.06 o 
   4  -6  11       63.24       75.40      7.57 o 
   5  -6  11      374.59      402.31     15.43 o 
   6  -6  11      104.16       82.82     13.63 o 
  -7  -5  11       21.55       16.23      9.90 o 
  -6  -5  11      966.11      993.21     27.29 o 
  -5  -5  11      184.57      195.97     11.05 o 
  -4  -5  11       86.24       86.37      8.05 o 
  -3  -5  11      258.71      263.65     13.73 o 
  -2  -5  11      333.39      356.78     14.30 o 
  -1  -5  11       55.14       50.92      6.72 o 
   0  -5  11      653.83      672.88     27.85 o 
   1  -5  11      607.42      635.02     19.58 o 
   2  -5  11      837.71      867.71     23.81 o 
   3  -5  11      384.41      408.60     15.25 o 
   4  -5  11      342.84      373.46     19.11 o 
   5  -5  11      232.33      252.16     22.90 o 
   6  -5  11       89.21       70.39     12.93 o 
   7  -5  11        1.19       -4.71      7.94 o 
  -7  -4  11       14.73       21.81      7.94 o 
  -6  -4  11      538.89      519.01     29.82 o 
  -5  -4  11      179.54      172.77     15.24 o 
  -4  -4  11       32.40       33.83      6.18 o 
  -3  -4  11      211.92      222.75     11.20 o 
  -2  -4  11        9.76        7.40      4.39 o 
  -1  -4  11       29.02       28.16      7.66 o 
   0  -4  11      191.52      194.33     10.57 o 
   1  -4  11      823.42      829.55     22.55 o 
   2  -4  11       35.34       37.51     15.42 o 
   3  -4  11      319.12      312.65     12.82 o 
   4  -4  11      243.08      241.02     18.76 o 
   5  -4  11       99.45      112.94     10.15 o 
   6  -4  11       84.32       83.05     13.07 o 
   7  -4  11      627.28      694.46     33.16 o 
   8  -4  11       62.01       54.58     12.15 o 
  -8  -3  11      473.50      543.17     19.33 o 
  -7  -3  11       86.19       87.98     10.47 o 
  -6  -3  11      208.36      207.84     11.09 o 
  -5  -3  11       15.35       18.36      5.28 o 
  -4  -3  11      444.89      454.88     16.01 o 
  -3  -3  11     1123.30     1051.95     26.55 o 
  -2  -3  11      181.68      180.35      9.75 o 
  -1  -3  11      111.76      115.19     13.17 o 
   0  -3  11       13.38       16.36      4.69 o 
   1  -3  11      397.03      394.20     14.18 o 
   2  -3  11      223.98      204.49     10.41 o 
   3  -3  11      128.69      112.10      7.85 o 
   4  -3  11        5.74        1.37      4.53 o 
   5  -3  11      504.26      477.11     15.91 o 
   6  -3  11      936.15      963.68     24.97 o 
   7  -3  11      158.37      162.90      9.49 o 
   8  -3  11       90.37       80.22     12.78 o 
  -8  -2  11      454.04      424.25     16.88 o 
  -7  -2  11       55.84       57.07      7.27 o 
  -6  -2  11      407.49      398.81     15.35 o 
  -5  -2  11       12.62       19.92      5.09 o 
  -4  -2  11     2284.32     2214.61     67.30 o 
  -3  -2  11      134.36      110.67      7.94 o 
  -2  -2  11       94.47       71.41      6.76 o 
  -1  -2  11      200.22      179.93     13.38 o 
   0  -2  11        1.04        6.60      3.85 o 
   1  -2  11        4.10       16.46      4.41 o 
   2  -2  11        4.83        5.46      3.86 o 
   3  -2  11      921.60      927.67     23.66 o 
   4  -2  11        0.37       -3.34      3.58 o 
   5  -2  11      833.84      832.28     22.37 o 
   6  -2  11      249.50      234.33     10.92 o 
   7  -2  11        6.72        6.54      4.18 o 
   8  -2  11      312.90      284.50     20.86 o 
   9  -2  11      161.92      137.97     15.38 o 
  -8  -1  11      451.02      511.06     38.53 o 
  -7  -1  11       60.15       62.80     11.59 o 
  -6  -1  11      111.44      121.95     10.33 o 
  -5  -1  11       17.45       27.33      5.65 o 
  -4  -1  11      180.94      166.24      9.28 o 
  -3  -1  11      319.24      311.68     38.95 o 
  -2  -1  11      186.68      166.16      9.22 o 
  -1  -1  11      452.50      416.71     28.59 o 
   0  -1  11       34.22       35.30      5.19 o 
   1  -1  11      340.51      390.26     13.53 o 
   2  -1  11     1538.08     1523.84     46.19 o 
   3  -1  11       33.52       28.04      4.91 o 
   4  -1  11      690.26      638.70     28.56 o 
   5  -1  11     1302.31     1182.52     28.04 o 
   6  -1  11      713.12      682.75     46.82 o 
   7  -1  11      120.75       96.93      7.27 o 
   8  -1  11      120.15      104.19      7.75 o 
   9  -1  11       12.38       15.31      8.64 o 
  -8   0  11      235.31      225.53     12.11 o 
  -7   0  11      162.99      180.53     17.14 o 
  -6   0  11      237.24      227.80     16.54 o 
  -5   0  11      115.74      116.69      8.85 o 
  -4   0  11        7.65        1.11      3.93 o 
  -3   0  11      128.69      113.49      7.72 o 
  -2   0  11      253.02      241.05     10.69 o 
  -1   0  11     1357.67     1321.89     36.25 o 
   0   0  11      979.08      954.23     23.51 o 
   1   0  11      149.41      143.17      8.09 o 
   2   0  11      277.37      267.67     10.88 o 
   3   0  11      142.89      152.47     15.52 o 
   4   0  11     1183.34     1079.44     44.57 o 
   5   0  11      849.16      836.03     21.80 o 
   6   0  11        1.37        1.99      3.53 o 
   7   0  11      221.07      220.03      8.10 o 
   8   0  11      303.86      316.93     10.05 o 
   9   0  11      102.15       93.44      7.99 o 
  10   0  11      283.68      309.89     29.15 o 
  -8   1  11      138.33      159.60     17.42 o 
  -7   1  11      349.92      384.64     16.68 o 
  -6   1  11      356.35      365.25     16.82 o 
  -5   1  11      117.39      103.00      7.86 o 
  -4   1  11     1619.63     1613.92     35.74 o 
  -3   1  11      854.49      889.47     22.86 o 
  -2   1  11        7.05       24.89      4.72 o 
  -1   1  11       11.19       24.71      6.43 o 
   0   1  11       36.90       39.59      5.80 o 
   1   1  11      913.89      836.64     39.87 o 
   2   1  11      263.72      213.82     19.46 o 
   3   1  11      365.17      453.04     14.31 o 
   4   1  11       35.75       12.65      4.17 o 
   5   1  11       98.39       77.94      4.64 o 
   6   1  11      211.72      214.65      7.54 o 
   7   1  11     1418.63     1317.68     24.13 o 
   8   1  11       16.94       25.73      4.03 o 
   9   1  11      364.45      355.59     11.04 o 
  10   1  11      242.58      252.73     13.09 o 
  -8   2  11      252.85      225.14     19.67 o 
  -7   2  11     1270.56     1346.15     81.10 o 
  -6   2  11       21.30       23.21     11.63 o 
  -5   2  11      849.12      911.47     40.74 o 
  -4   2  11      672.59      697.55     19.58 o 
  -3   2  11        9.46       10.29      5.16 o 
  -2   2  11       88.96      110.26      7.25 o 
  -1   2  11       19.23       35.95      5.01 o 
   0   2  11      308.11      327.06     11.80 o 
   1   2  11       57.28       50.31      5.33 o 
   2   2  11      240.97      243.13     15.17 o 
   3   2  11       40.26       28.35     11.77 o 
   4   2  11      181.45      175.85     10.72 o 
   5   2  11      347.70      377.94     11.84 o 
   6   2  11      249.38      240.77      9.05 o 
   7   2  11      837.76      799.09     16.81 o 
   8   2  11        0.51        7.83      3.45 o 
   9   2  11      211.86      177.72      7.89 o 
  10   2  11        2.79        3.36      3.57 o 
  -8   3  11       31.96       54.16     13.00 o 
  -7   3  11      464.30      504.66     27.82 o 
  -6   3  11       47.44       58.77      6.70 o 
  -5   3  11      113.24      125.22      8.30 o 
  -4   3  11      652.33      614.32     18.55 o 
  -3   3  11      562.74      533.67     17.21 o 
  -2   3  11       71.68       75.44      7.31 o 
  -1   3  11        5.67        6.05      3.53 o 
   0   3  11      232.11      222.96     10.82 o 
   1   3  11     1382.00     1303.45     29.09 o 
   2   3  11     1016.62      926.35     47.38 o 
   3   3  11        0.56       11.90      2.66 o 
   4   3  11      117.06      107.73      5.54 o 
   5   3  11        4.05       17.11      4.89 o 
   6   3  11      787.30      757.99     19.43 o 
   7   3  11        3.71        3.62      4.05 o 
   8   3  11      662.70      652.50     18.82 o 
   9   3  11      701.51      725.37     33.86 o 
  10   3  11       22.33       31.37      8.12 o 
  11   3  11       69.33       88.01      8.44 o 
  -7   4  11       13.19       34.84     10.82 o 
  -6   4  11       97.28       84.80      7.41 o 
  -5   4  11      296.87      327.62     12.99 o 
  -4   4  11       70.80       83.85      6.85 o 
  -3   4  11      829.06      815.19     21.35 o 
  -2   4  11     1080.97     1035.43     24.90 o 
  -1   4  11       23.81       23.15      4.26 o 
   0   4  11       10.91       16.67      3.97 o 
   1   4  11       68.06       88.10      5.52 o 
   2   4  11      114.67       96.86      4.86 o 
   3   4  11      391.58      379.91     11.52 o 
   4   4  11      760.63      760.80     18.77 o 
   5   4  11       46.93       56.07     12.19 o 
   6   4  11      156.28      137.52      7.65 o 
   7   4  11      841.57      839.20     21.42 o 
   8   4  11     1047.06     1019.40     25.08 o 
   9   4  11      165.21      174.90     12.05 o 
  10   4  11       64.25       81.77     16.26 o 
  11   4  11       26.29       27.75      9.62 o 
  -7   5  11      256.87      223.10     19.04 o 
  -6   5  11      235.85      268.55     19.81 o 
  -5   5  11       77.94       90.44      7.26 o 
  -4   5  11      302.78      299.30      9.27 o 
  -3   5  11       40.90       58.89      9.44 o 
  -2   5  11      194.72      216.15     13.94 o 
  -1   5  11      341.24      344.91      9.19 o 
   0   5  11        5.85       25.86      4.11 o 
   1   5  11       98.50      111.17      5.19 o 
   2   5  11      205.93      200.53      8.27 o 
   3   5  11      175.73      182.84     19.07 o 
   4   5  11      165.25      160.68      8.18 o 
   5   5  11       12.86       13.04      4.74 o 
   6   5  11     1679.74     1597.44     35.86 o 
   7   5  11      535.43      540.96     16.07 o 
   8   5  11      429.22      439.66     26.41 o 
   9   5  11        3.03        5.70      4.27 o 
  10   5  11      269.55      251.84     17.84 o 
  11   5  11      106.69       96.52     13.21 o 
  -7   6  11       29.20       40.39     11.38 o 
  -6   6  11        1.25       -1.97      7.17 o 
  -5   6  11      166.30      163.31      9.67 o 
  -4   6  11      259.38      283.89      9.64 o 
  -3   6  11      129.14      109.96      5.76 o 
  -2   6  11      103.72      121.55      5.89 o 
  -1   6  11      786.95      744.53     15.45 o 
   0   6  11       85.94      112.25      5.52 o 
   1   6  11      165.84      163.29      7.95 o 
   2   6  11      309.53      301.63     10.63 o 
   3   6  11     2556.64     2637.81     50.79 o 
   4   6  11     1565.99     1581.85     33.33 o 
   5   6  11       23.33       23.67      4.51 o 
   6   6  11      537.79      531.58     21.11 o 
   7   6  11      169.65      140.58     20.30 o 
   8   6  11       33.89       45.38      8.43 o 
   9   6  11      158.75      173.44     14.19 o 
  10   6  11       57.86       56.83     10.47 o 
  11   6  11       29.32       31.05     10.12 o 
  -6   7  11        7.74        7.72      5.13 o 
  -5   7  11      238.30      238.25     13.91 o 
  -4   7  11       11.98        7.46      3.29 o 
  -3   7  11      130.49      122.92      6.16 o 
  -2   7  11     1049.34     1022.32     19.98 o 
  -1   7  11      363.67      367.86     10.21 o 
   0   7  11      171.66      160.06      8.30 o 
   1   7  11      630.00      577.50     16.01 o 
   2   7  11        8.66       15.58      4.08 o 
   3   7  11      597.90      634.19     17.14 o 
   4   7  11       65.22       62.20      5.88 o 
   5   7  11      660.38      706.93     18.64 o 
   6   7  11       31.37       26.20      4.62 o 
   7   7  11       61.20       70.04      9.62 o 
   8   7  11      205.63      214.68     15.59 o 
   9   7  11       45.23       29.57      8.64 o 
  10   7  11        6.97        9.62      7.94 o 
  -5   8  11      474.34      439.73     16.44 o 
  -4   8  11        3.88        5.99      4.71 o 
  -3   8  11      291.93      329.36     10.27 o 
  -2   8  11      133.35      141.88      6.78 o 
  -1   8  11       38.34       29.86      4.02 o 
   0   8  11        1.48        3.71      9.80 o 
   1   8  11      348.00      332.83     11.98 o 
   2   8  11      358.03      374.90     20.06 o 
   3   8  11      355.84      403.40     38.60 o 
   4   8  11       58.33       77.37      6.33 o 
   5   8  11     1017.78     1064.60     37.09 o 
   6   8  11       13.40       11.38      6.81 o 
   7   8  11      796.58      743.85     30.07 o 
   8   8  11     1068.66     1089.11     39.69 o 
   9   8  11      151.94      146.11     14.26 o 
  10   8  11       20.61       31.89      9.62 o 
  -5   9  11       14.72       20.71      6.02 o 
  -4   9  11       67.85       70.31      7.71 o 
  -3   9  11      539.14      538.38     17.68 o 
  -2   9  11      110.44      134.58      6.77 o 
  -1   9  11        1.05        4.28      4.12 o 
   0   9  11       93.91      116.50     16.96 o 
   1   9  11       52.97       62.89      6.05 o 
   2   9  11       79.60       93.47      6.98 o 
   3   9  11      284.05      317.75     12.04 o 
   4   9  11       86.13       96.24     11.10 o 
   5   9  11       55.54       54.16      9.55 o 
   6   9  11      150.61      143.02     13.49 o 
   7   9  11      462.86      499.93     46.47 o 
   8   9  11      349.88      379.26     15.24 o 
   9   9  11      221.81      231.82     32.88 o 
  10   9  11     1007.49     1043.45     41.80 o 
  -4  10  11       44.32       18.57      6.05 o 
  -3  10  11       10.60        0.19      5.73 o 
  -2  10  11        1.68       -3.36      3.09 o 
  -1  10  11       88.42       82.36      8.82 o 
   0  10  11     1960.50     1968.64     42.07 o 
   1  10  11      109.69      108.48      7.77 o 
   2  10  11      476.88      547.86     24.94 o 
   3  10  11       23.53       37.58      8.92 o 
   4  10  11      122.72      125.32     12.71 o 
   5  10  11        0.51       -1.73      4.22 o 
   6  10  11      889.07      936.38     25.76 o 
   7  10  11      255.36      275.19     13.17 o 
   8  10  11       39.91       46.95      7.30 o 
   9  10  11      253.10      253.58     13.77 o 
  -2  11  11      233.63      204.04     11.54 o 
  -1  11  11     1444.74     1546.71     38.04 o 
   0  11  11        0.54       17.77      7.94 o 
   1  11  11      780.36      810.30     32.81 o 
   2  11  11      273.83      261.25     17.91 o 
   3  11  11       61.28       68.56     10.89 o 
   4  11  11        4.79       13.98      8.22 o 
   5  11  11      271.93      295.73     35.51 o 
   6  11  11      284.89      308.23     14.43 o 
   7  11  11      263.35      260.44     18.40 o 
   8  11  11       14.36       17.82      6.49 o 
  -1  12  11      209.92      232.10     18.05 o 
   0  12  11       28.59       49.95     10.54 o 
   1  12  11      851.40      926.84     37.16 o 
   2  12  11        4.40        6.95      7.94 o 
   3  12  11       36.92       23.04      9.20 o 
   4  12  11        1.22        4.37      5.27 o 
   5  12  11      596.02      638.65     25.78 o 
   6  12  11        1.35        4.69      5.54 o 
   7  12  11       35.12       50.48      8.00 o 
   1  13  11      224.43      274.67     20.65 o 
   2  13  11       14.62       37.51     10.68 o 
   3  13  11       67.71       79.45     12.93 o 
   4  13  11      320.44      393.42     24.02 o 
   5  13  11       30.40       25.17      6.73 o 
  -3  -7  12        4.39       14.81      6.04 o 
  -2  -7  12      139.19      167.98     11.24 o 
  -1  -7  12        2.46        2.85      6.81 o 
   0  -7  12       87.74       97.39     16.79 o 
   1  -7  12       45.21       45.55      7.43 o 
   2  -7  12      350.36      382.28     18.19 o 
   3  -7  12       16.55        9.17      5.56 o 
  -5  -6  12        0.16       -2.08      5.05 o 
  -4  -6  12      412.79      423.09     18.16 o 
  -3  -6  12      246.61      291.50     13.93 o 
  -2  -6  12      314.32      343.46     15.04 o 
  -1  -6  12        9.68        6.89      5.94 o 
   0  -6  12      232.60      221.36     12.11 o 
   1  -6  12     1219.60     1279.56     32.38 o 
   2  -6  12      116.48      109.30      9.13 o 
   3  -6  12      237.48      245.92     12.66 o 
   4  -6  12      242.12      226.67     15.74 o 
  -6  -5  12       14.63        4.24      5.56 o 
  -5  -5  12      206.13      218.37     12.09 o 
  -4  -5  12      179.93      160.65     11.56 o 
  -3  -5  12       91.10      105.47     13.49 o 
  -2  -5  12       68.88       74.20      7.81 o 
  -1  -5  12      237.33      268.91     12.61 o 
   0  -5  12        6.37       -0.25      4.62 o 
   1  -5  12       77.99       92.16      9.24 o 
   2  -5  12      147.00      133.47     12.68 o 
   3  -5  12      602.05      613.75     32.17 o 
   4  -5  12        2.08        9.66      4.87 o 
   5  -5  12       16.03       34.95     10.43 o 
   6  -5  12      346.34      346.25     24.02 o 
  -6  -4  12      159.04      152.22     11.59 o 
  -5  -4  12        3.50        3.60      5.09 o 
  -4  -4  12       41.38       58.82      7.42 o 
  -3  -4  12        1.22       -0.93      4.34 o 
  -2  -4  12      200.69      243.48     14.30 o 
  -1  -4  12      105.39       93.04     13.17 o 
   0  -4  12       99.41      126.90      9.11 o 
   1  -4  12      199.34      198.34     24.69 o 
   2  -4  12      506.23      499.92     25.25 o 
   3  -4  12      441.42      421.06     15.59 o 
   4  -4  12       42.06       35.10      6.09 o 
   5  -4  12      385.60      427.10     15.74 o 
   6  -4  12      218.58      202.54     11.17 o 
   7  -4  12       63.57       70.74     12.93 o 
  -7  -3  12      250.91      263.61     33.82 o 
  -6  -3  12       56.66       63.47      7.77 o 
  -5  -3  12        4.74       15.11     10.85 o 
  -4  -3  12       42.61       69.77      8.89 o 
  -3  -3  12      378.69      367.72     19.04 o 
  -2  -3  12     1879.68     1850.01     40.96 o 
  -1  -3  12      222.59      225.48     18.23 o 
   0  -3  12      249.56      236.00     11.63 o 
   1  -3  12      913.66      962.20     25.45 o 
   2  -3  12      392.60      394.52     14.74 o 
   3  -3  12      104.22      119.68      8.59 o 
   4  -3  12       10.25        6.22      4.15 o 
   5  -3  12       26.82       24.78      5.49 o 
   6  -3  12        0.65        8.84      4.53 o 
   7  -3  12        0.71        0.42      7.31 o 
  -7  -2  12      495.59      500.14     18.54 o 
  -6  -2  12      172.66      179.23     21.88 o 
  -5  -2  12       86.86       83.36      9.80 o 
  -4  -2  12       35.00       45.68      6.69 o 
  -3  -2  12      374.86      355.67     14.21 o 
  -2  -2  12      149.85      149.17     12.22 o 
  -1  -2  12      147.82      140.08     19.53 o 
   0  -2  12      339.10      333.40     22.23 o 
   1  -2  12        3.46        6.49      4.27 o 
   2  -2  12       28.98       19.37      4.91 o 
   3  -2  12        1.38        0.94      5.02 o 
   4  -2  12      732.75      721.30     23.11 o 
   5  -2  12     1330.43     1338.08     46.47 o 
   6  -2  12        0.20       -5.96      3.65 o 
   7  -2  12      142.21      132.61      8.92 o 
   8  -2  12       93.15       90.27     13.21 o 
  -7  -1  12      349.46      358.35     18.69 o 
  -6  -1  12      221.26      219.68     11.82 o 
  -5  -1  12       62.01       59.00     11.63 o 
  -4  -1  12      219.74      175.14     27.64 o 
  -3  -1  12       46.83       58.50      8.57 o 
  -2  -1  12       12.29       12.67     14.15 o 
  -1  -1  12       32.22       30.88      8.39 o 
   0  -1  12      456.13      421.70     14.75 o 
   1  -1  12      150.05      131.00      8.45 o 
   2  -1  12     1198.94     1045.28     34.46 o 
   3  -1  12     2097.68     2029.76     43.06 o 
   4  -1  12     1039.35      968.98     24.83 o 
   5  -1  12       59.62       47.43      6.29 o 
   6  -1  12      460.89      375.77     15.03 o 
   7  -1  12      130.63      115.01     13.56 o 
   8  -1  12        4.00        6.99      4.49 o 
   9  -1  12        1.72        4.36      8.15 o 
  -7   0  12      210.23      263.86     13.31 o 
  -6   0  12      148.67      127.23      9.36 o 
  -5   0  12      343.49      375.78     14.78 o 
  -4   0  12       52.82       48.05      6.50 o 
  -3   0  12       82.96       89.84      8.04 o 
  -2   0  12      580.19      565.68     17.74 o 
  -1   0  12      198.22      188.95     25.15 o 
   0   0  12        4.13       10.82      4.25 o 
   1   0  12        5.14       18.67      4.66 o 
   2   0  12     1683.74     1515.83     33.88 o 
   3   0  12       78.41       86.52      7.06 o 
   4   0  12       12.65       16.52      4.68 o 
   5   0  12      133.15      121.01      8.15 o 
   6   0  12      479.96      469.97     15.82 o 
   7   0  12      153.31      142.22      8.89 o 
   8   0  12       54.28       74.11      7.11 o 
   9   0  12      299.13      344.70     22.41 o 
  -7   1  12        8.06       17.05      5.69 o 
  -6   1  12      369.24      362.61     14.83 o 
  -5   1  12     1494.70     1480.93     34.73 o 
  -4   1  12       17.85       24.22      9.59 o 
  -3   1  12     2311.14     2213.76     46.28 o 
  -2   1  12        4.58        9.80      4.25 o 
  -1   1  12      395.29      390.30     13.95 o 
   0   1  12      534.96      501.72     18.76 o 
   1   1  12       82.09       91.49      7.02 o 
   2   1  12      903.40      847.25     22.03 o 
   3   1  12       11.50       17.19      4.60 o 
   4   1  12       50.32       44.63      5.83 o 
   5   1  12      763.67      705.51     19.87 o 
   6   1  12      437.75      389.08     14.11 o 
   7   1  12       71.97       68.93      7.00 o 
   8   1  12       29.50       27.36      5.38 o 
   9   1  12        3.83        7.71      4.62 o 
  -7   2  12      180.50      164.56     10.53 o 
  -6   2  12      322.37      327.09     16.82 o 
  -5   2  12        5.91       11.95      5.07 o 
  -4   2  12        4.35        9.11      4.54 o 
  -3   2  12     1923.06     1913.33     71.09 o 
  -2   2  12        2.60       10.47      4.74 o 
  -1   2  12      314.57      300.02     11.99 o 
   0   2  12      101.74       80.64      6.72 o 
   1   2  12     1909.09     1833.84     38.96 o 
   2   2  12      923.62      739.39     20.12 o 
   3   2  12      174.96      153.60      8.60 o 
   4   2  12     1003.02      951.99     35.12 o 
   5   2  12       79.57       71.32      6.81 o 
   6   2  12       41.09       28.58      5.16 o 
   7   2  12       20.35       26.68      5.36 o 
   8   2  12      161.03      146.97     25.92 o 
   9   2  12        0.54        2.24      4.13 o 
  -7   3  12        2.89        7.31      9.20 o 
  -6   3  12      664.15      764.75     31.58 o 
  -5   3  12      211.08      217.87     11.11 o 
  -4   3  12     1049.78     1057.78     26.65 o 
  -3   3  12      122.33      137.44     11.80 o 
  -2   3  12      277.58      279.78     11.74 o 
  -1   3  12       51.84       44.62      5.57 o 
   0   3  12     1615.54     1537.99     55.67 o 
   1   3  12      663.45      667.73     18.64 o 
   2   3  12      250.99      218.12     10.20 o 
   3   3  12       15.24       32.87      5.26 o 
   4   3  12      461.37      405.75     14.54 o 
   5   3  12        7.56        8.42      4.39 o 
   6   3  12      683.81      640.57     21.25 o 
   7   3  12     1022.87      995.57     20.14 o 
   8   3  12      187.89      203.05      8.52 o 
   9   3  12       62.87       58.48      5.45 o 
  10   3  12        7.80       13.17      5.03 o 
  -7   4  12      427.00      445.23     27.89 o 
  -6   4  12       20.64        3.30      8.43 o 
  -5   4  12       48.81       76.19      7.25 o 
  -4   4  12     1318.17     1299.49     30.85 o 
  -3   4  12      333.85      350.23     13.37 o 
  -2   4  12        8.78        7.97      4.13 o 
  -1   4  12      269.99      257.40     11.07 o 
   0   4  12        6.40       21.25     14.82 o 
   1   4  12      172.05      173.88     13.94 o 
   2   4  12      479.80      454.07     14.79 o 
   3   4  12      186.44      209.48      9.91 o 
   4   4  12        2.38        8.57      3.98 o 
   5   4  12       99.80       96.79      7.48 o 
   6   4  12     1104.80     1055.47     25.07 o 
   7   4  12      193.02      172.32     19.67 o 
   8   4  12       51.55       49.65      6.13 o 
   9   4  12        6.76        6.78      7.48 o 
  10   4  12       68.26       67.37     10.82 o 
  -6   5  12        2.05        4.57      8.36 o 
  -5   5  12      540.73      542.85     20.30 o 
  -4   5  12      291.38      312.89     12.83 o 
  -3   5  12       12.56       22.83      5.06 o 
  -2   5  12       41.91       41.05      5.56 o 
  -1   5  12      676.53      677.24     19.14 o 
   0   5  12       51.59       58.92      6.25 o 
   1   5  12      731.86      688.43     19.11 o 
   2   5  12      252.18      251.80     19.21 o 
   3   5  12      175.05      193.60     13.98 o 
   4   5  12      187.22      158.18     10.36 o 
   5   5  12     1305.91     1254.33     28.28 o 
   6   5  12     1160.46     1134.13     30.14 o 
   7   5  12        2.18        7.52      4.60 o 
   8   5  12      308.99      344.93     13.09 o 
   9   5  12      327.52      318.54     15.31 o 
  10   5  12       45.36       58.31     10.33 o 
  -6   6  12        6.60       -8.08      7.52 o 
  -5   6  12      304.73      344.42     22.90 o 
  -4   6  12       55.00       60.15      6.73 o 
  -3   6  12      105.41       99.85      7.49 o 
  -2   6  12      584.59      577.03     17.59 o 
  -1   6  12       28.12       18.23      8.32 o 
   0   6  12      370.91      346.44     25.29 o 
   1   6  12     1002.88     1002.57     34.63 o 
   2   6  12      636.55      654.38     17.16 o 
   3   6  12      155.37      158.26      8.32 o 
   4   6  12      811.82      874.25     30.63 o 
   5   6  12     1158.17     1219.34     27.85 o 
   6   6  12      110.64      116.26     14.51 o 
   7   6  12      813.77      723.69     19.74 o 
   8   6  12      622.90      598.86     26.34 o 
   9   6  12      113.31       95.89     11.59 o 
  10   6  12      101.21      110.85     13.07 o 
  -5   7  12        0.15       -2.74      8.22 o 
  -4   7  12       77.48       86.22     11.66 o 
  -3   7  12      340.93      337.71     14.79 o 
  -2   7  12      110.65      120.93      8.13 o 
  -1   7  12      103.81       87.43      5.35 o 
   0   7  12      256.32      251.93      8.43 o 
   1   7  12        2.47        4.71      3.68 o 
   2   7  12      438.13      424.51     13.53 o 
   3   7  12      392.48      395.88     22.09 o 
   4   7  12     2006.93     2139.62     60.06 o 
   5   7  12      144.59      170.75      9.27 o 
   6   7  12       29.12       32.88      5.19 o 
   7   7  12      534.85      599.07     25.92 o 
   8   7  12      727.73      715.47     29.86 o 
   9   7  12       21.98       27.26      8.78 o 
  10   7  12       32.52       35.05      9.90 o 
  -5   8  12      122.34      158.06     17.07 o 
  -4   8  12      213.71      207.58     17.49 o 
  -3   8  12       32.19       41.44      8.85 o 
  -2   8  12       19.68       21.58      4.02 o 
  -1   8  12      362.05      379.52     10.87 o 
   0   8  12      424.67      420.46     11.51 o 
   1   8  12      769.48      776.81     20.38 o 
   2   8  12      109.54      102.11      7.14 o 
   3   8  12      348.86      391.99     24.55 o 
   4   8  12      743.20      787.73     20.66 o 
   5   8  12       48.13       51.98      9.27 o 
   6   8  12      116.13      123.85     12.22 o 
   7   8  12      464.60      458.50     22.90 o 
   8   8  12       28.37       40.18      9.20 o 
   9   8  12     1002.69      958.10     37.58 o 
  -4   9  12      151.98      154.40     15.88 o 
  -3   9  12        0.09        6.93      5.80 o 
  -2   9  12       80.54       81.60      5.77 o 
  -1   9  12      637.08      652.79     15.51 o 
   0   9  12      543.23      565.19     17.32 o 
   1   9  12      118.47      110.12      7.81 o 
   2   9  12      308.78      299.01     19.60 o 
   3   9  12      329.26      357.85     13.22 o 
   4   9  12       57.39       81.49     10.33 o 
   5   9  12       12.23        9.90      7.09 o 
   6   9  12       68.41       72.21     10.75 o 
   7   9  12       67.29       62.52     10.54 o 
   8   9  12      192.74      189.39     16.23 o 
   9   9  12      471.84      395.63     23.32 o 
  -3  10  12       32.31       37.98      6.63 o 
  -2  10  12      155.88      168.96      8.17 o 
  -1  10  12       73.68       73.71      5.85 o 
   0  10  12      293.92      290.48     14.08 o 
   1  10  12      330.11      351.69     25.92 o 
   2  10  12       29.54       24.02      7.73 o 
   3  10  12       18.13        6.53      6.81 o 
   4  10  12      378.52      402.73     21.71 o 
   5  10  12      759.42      798.29     32.81 o 
   6  10  12      634.27      654.35     29.57 o 
   7  10  12       22.53       14.68      8.85 o 
   8  10  12      214.27      212.22     17.28 o 
  -1  11  12      376.75      341.63     14.50 o 
   0  11  12       42.04       41.09      9.69 o 
   1  11  12      377.21      473.47     24.17 o 
   2  11  12       17.76       23.88      8.43 o 
   3  11  12      211.00      240.39     17.63 o 
   4  11  12      179.18      219.17     17.00 o 
   5  11  12      288.40      363.67     22.06 o 
   6  11  12        8.87       -1.12      7.59 o 
   7  11  12      410.64      465.04     25.85 o 
   0  12  12      478.05      551.37     27.33 o 
   1  12  12      159.82      179.69     16.09 o 
   2  12  12        1.14       -6.46      6.95 o 
   3  12  12       24.51       39.34     10.47 o 
   4  12  12      216.90      239.75     19.18 o 
   5  12  12       23.17       34.00     10.40 o 
   6  12  12      142.06      167.89     16.86 o 
  -2  -6  13      264.65      232.98     13.02 o 
  -1  -6  13      326.75      361.97     16.37 o 
   0  -6  13      413.59      428.52     17.06 o 
   1  -6  13       71.66       78.58     11.59 o 
   2  -6  13      578.86      593.48     39.16 o 
  -4  -5  13      147.77      156.55     10.85 o 
  -3  -5  13      176.22      207.63     12.27 o 
  -2  -5  13      290.54      282.23     15.00 o 
  -1  -5  13      216.93      224.97     12.46 o 
   0  -5  13       56.58       42.45      7.06 o 
   1  -5  13      281.08      296.99     14.05 o 
   2  -5  13      644.71      652.86     21.67 o 
   3  -5  13       21.34       26.72      6.36 o 
   4  -5  13       25.03       37.29      6.88 o 
  -5  -4  13        3.10       -0.23      5.16 o 
  -4  -4  13      676.72      721.51     25.92 o 
  -3  -4  13       35.18       33.94      6.73 o 
  -2  -4  13      210.62      198.67     11.67 o 
  -1  -4  13        0.09        0.36      5.90 o 
   0  -4  13      323.57      294.44     31.68 o 
   1  -4  13      714.38      730.40     31.05 o 
   2  -4  13      220.37      236.56     17.39 o 
   3  -4  13      327.48      370.98     28.10 o 
   4  -4  13       90.62       88.48      8.45 o 
   5  -4  13       13.56       21.08      6.09 o 
  -5  -3  13       76.57       69.97      8.27 o 
  -4  -3  13      591.48      580.56     19.53 o 
  -3  -3  13      714.14      717.41     21.91 o 
  -2  -3  13       10.02       17.85      5.67 o 
  -1  -3  13      249.69      231.32     18.12 o 
   0  -3  13     1653.48     1539.60     36.20 o 
   1  -3  13       19.77       18.02      5.52 o 
   2  -3  13      369.45      424.06     26.55 o 
   3  -3  13      140.16      155.71     10.07 o 
   4  -3  13      283.41      288.02     13.24 o 
   5  -3  13      114.56      136.57     10.47 o 
   6  -3  13        6.21       11.69      4.94 o 
  -6  -2  13        2.84        0.62      5.31 o 
  -5  -2  13      409.85      399.08     16.14 o 
  -4  -2  13      238.23      217.71     11.97 o 
  -3  -2  13      254.84      249.17     12.18 o 
  -2  -2  13       13.75        8.66      4.84 o 
  -1  -2  13      569.71      568.22     18.49 o 
   0  -2  13       77.97       71.24      7.35 o 
   1  -2  13      221.59      192.78     10.59 o 
   2  -2  13      260.93      228.80     26.13 o 
   3  -2  13      894.73      913.23     24.75 o 
   4  -2  13      189.71      184.73     10.67 o 
   5  -2  13      203.95      186.46     10.60 o 
   6  -2  13       15.71       17.15      5.44 o 
   7  -2  13        1.58        4.25      4.90 o 
  -6  -1  13        1.21        0.77      4.98 o 
  -5  -1  13      393.77      441.13     16.67 o 
  -4  -1  13      360.25      390.28     15.59 o 
  -3  -1  13      101.97       92.60      8.14 o 
  -2  -1  13      657.23      628.68     19.55 o 
  -1  -1  13     1041.27     1007.75     26.30 o 
   0  -1  13      167.15      155.49      9.62 o 
   1  -1  13      277.79      244.95     13.31 o 
   2  -1  13      165.68      169.98      9.77 o 
   3  -1  13        1.91       -4.05      5.06 o 
   4  -1  13      301.68      287.42     13.42 o 
   5  -1  13      329.43      372.90     14.57 o 
   6  -1  13       16.60       14.24      5.07 o 
   7  -1  13      335.71      353.61     14.55 o 
   8  -1  13      218.40      219.40     11.70 o 
  -6   0  13      554.61      626.20     27.99 o 
  -5   0  13      242.88      286.57     13.54 o 
  -4   0  13       75.28       76.34      7.76 o 
  -3   0  13       41.15       43.02      6.45 o 
  -2   0  13      513.36      534.42     17.71 o 
  -1   0  13       12.94       18.02      4.90 o 
   0   0  13       56.77       74.77      7.30 o 
   1   0  13      191.68      154.46      9.20 o 
   2   0  13      694.55      632.93     41.52 o 
   3   0  13        5.37        1.84      4.35 o 
   4   0  13      715.19      690.61     24.80 o 
   5   0  13      402.67      368.89     16.86 o 
   6   0  13        7.07        8.10      4.78 o 
   7   0  13      261.46      264.03     14.37 o 
   8   0  13       56.47       40.34      6.58 o 
  -6   1  13       23.13       34.01      6.86 o 
  -5   1  13       40.17       36.25      8.01 o 
  -4   1  13        2.36        6.47      4.65 o 
  -3   1  13       46.09       47.70      6.51 o 
  -2   1  13        1.56       12.71      4.77 o 
  -1   1  13      171.97      173.60     16.68 o 
   0   1  13     1178.90     1116.24     27.53 o 
   1   1  13     1352.88     1318.11     31.00 o 
   2   1  13        1.48        5.67      4.44 o 
   3   1  13     2289.38     1942.66     41.78 o 
   4   1  13     1522.91     1339.17     31.73 o 
   5   1  13      195.13      189.03     23.36 o 
   6   1  13       11.02        9.62      4.98 o 
   7   1  13        5.12        7.61      4.65 o 
   8   1  13        1.71        0.73      4.46 o 
   9   1  13      235.51      271.70     12.99 o 
  -6   2  13      159.30      182.93     26.03 o 
  -5   2  13      251.19      254.75     20.16 o 
  -4   2  13      299.87      310.81     17.14 o 
  -3   2  13      167.35      147.88      9.28 o 
  -2   2  13      649.42      602.01     45.87 o 
  -1   2  13      298.46      314.24     12.95 o 
   0   2  13     1524.04     1403.25     37.65 o 
   1   2  13        8.11        9.96      4.10 o 
   2   2  13      284.33      282.64     13.87 o 
   3   2  13      845.23      815.46     22.38 o 
   4   2  13      257.87      244.87     18.02 o 
   5   2  13        4.98       11.19      4.52 o 
   6   2  13      131.64      107.48      8.38 o 
   7   2  13      835.87      870.40     24.80 o 
   8   2  13        5.47       11.64      7.27 o 
   9   2  13      402.87      445.17     16.54 o 
  -6   3  13      648.82      690.93     28.77 o 
  -5   3  13     1938.16     1973.87     43.83 o 
  -4   3  13       11.46       19.83      5.49 o 
  -3   3  13        6.77        8.02     11.10 o 
  -2   3  13       72.73       64.11      6.87 o 
  -1   3  13       91.04       82.19      7.25 o 
   0   3  13      411.08      393.32     14.13 o 
   1   3  13       13.06       29.82      9.98 o 
   2   3  13       65.71       65.21      8.01 o 
   3   3  13      729.21      663.32     29.15 o 
   4   3  13       39.27       27.55      5.57 o 
   5   3  13     1455.72     1313.98     31.24 o 
   6   3  13      195.40      204.42     10.78 o 
   7   3  13        5.25        8.29      5.51 o 
   8   3  13      181.41      161.56      9.88 o 
   9   3  13      220.69      199.26     14.58 o 
  -6   4  13      107.51       98.35     14.89 o 
  -5   4  13      847.29      884.61     24.63 o 
  -4   4  13        0.66        6.82      4.76 o 
  -3   4  13      442.45      456.45     15.96 o 
  -2   4  13       53.22       47.85      6.23 o 
  -1   4  13      684.20      594.76     18.10 o 
   0   4  13       20.50       36.49      7.17 o 
   1   4  13      434.09      414.66     14.63 o 
   2   4  13      380.40      376.74     14.07 o 
   3   4  13       71.39       82.25      7.14 o 
   4   4  13       97.44      110.79      8.07 o 
   5   4  13      314.89      253.87     11.74 o 
   6   4  13       49.81       51.77      6.60 o 
   7   4  13       40.79       35.11      5.93 o 
   8   4  13       87.02       89.03      8.54 o 
   9   4  13      599.58      661.32     20.58 o 
  -5   5  13       77.74      108.63     14.23 o 
  -4   5  13      378.92      367.30     14.45 o 
  -3   5  13      576.07      607.65     19.74 o 
  -2   5  13      582.43      572.49     17.95 o 
  -1   5  13      147.75      120.95      8.32 o 
   0   5  13      872.26      806.53     21.97 o 
   1   5  13        8.85       24.73     13.84 o 
   2   5  13       57.48       53.55      6.23 o 
   3   5  13        8.27       12.91      4.74 o 
   4   5  13      442.18      466.34     16.03 o 
   5   5  13      885.06      848.02     32.31 o 
   6   5  13       29.45       32.66      8.50 o 
   7   5  13      655.73      663.41     27.96 o 
   8   5  13       60.77       51.84      9.55 o 
   9   5  13       54.30       63.85     10.40 o 
  -5   6  13       13.58       27.05     11.24 o 
  -4   6  13      184.48      192.86     10.70 o 
  -3   6  13      321.34      366.56     14.26 o 
  -2   6  13        8.84       19.88      5.04 o 
  -1   6  13      254.82      272.20     12.00 o 
   0   6  13       18.18       16.58      4.74 o 
   1   6  13       75.99       59.49      9.52 o 
   2   6  13      172.82      164.79      9.26 o 
   3   6  13      149.38      157.23      9.31 o 
   4   6  13      547.45      508.10     23.11 o 
   5   6  13       77.11       79.45     10.47 o 
   6   6  13      720.66      826.46     31.61 o 
   7   6  13      130.10      134.10     11.94 o 
   9   6  13       77.96       61.47     10.75 o 
  -4   7  13       43.39       42.23      6.41 o 
  -3   7  13       61.48       50.30      6.45 o 
  -2   7  13       93.69      101.39      9.03 o 
  -1   7  13      676.73      721.62     20.90 o 
   0   7  13       60.48       44.33      6.16 o 
   1   7  13      142.17      133.72      8.61 o 
   2   7  13      131.60      137.68     12.57 o 
   3   7  13      449.66      470.16     22.48 o 
   4   7  13        1.48        6.18      5.90 o 
   5   7  13      324.82      330.16     18.33 o 
   6   7  13      446.55      485.78     15.84 o 
   7   7  13      162.68      152.65     13.21 o 
   8   7  13      151.38      162.76     14.05 o 
   9   7  13       87.15       80.64     11.80 o 
  -4   8  13       51.39       66.73     13.14 o 
  -3   8  13      263.26      276.65     12.67 o 
  -2   8  13      314.03      314.92     13.37 o 
  -1   8  13      889.64      939.62     24.76 o 
   0   8  13       16.04       11.67      4.86 o 
   1   8  13      983.70     1010.73     48.47 o 
   2   8  13      546.08      563.10     24.80 o 
   3   8  13      127.76      128.62     11.73 o 
   4   8  13      200.09      227.42     10.75 o 
   5   8  13      663.15      686.81     28.03 o 
   6   8  13      329.64      384.25     20.93 o 
   7   8  13       24.51        6.74      7.31 o 
   8   8  13        2.17       17.28      8.29 o 
   9   8  13      154.21      176.39     16.02 o 
  -3   9  13      188.18      212.15     18.19 o 
  -2   9  13      124.40      129.49      9.06 o 
  -1   9  13       31.60       38.74      6.32 o 
   0   9  13      282.17      279.74     12.60 o 
   1   9  13      702.52      749.12     30.14 o 
   2   9  13      212.37      203.95     19.70 o 
   3   9  13      228.84      249.59     16.30 o 
   4   9  13       50.48       65.54      9.98 o 
   5   9  13      173.34      206.95     16.51 o 
   6   9  13       44.58       55.21     10.54 o 
   7   9  13       47.81       48.40     10.47 o 
   8   9  13       91.04      106.71     13.14 o 
  -2  10  13        9.34        7.77      4.94 o 
  -1  10  13       22.42       17.93      5.46 o 
   0  10  13        8.34       22.34      9.13 o 
   1  10  13      565.16      595.56     20.09 o 
   2  10  13       24.56       37.72      8.85 o 
   3  10  13      433.75      522.57     24.73 o 
   4  10  13       35.92       50.58     10.12 o 
   5  10  13        6.30        4.00      7.73 o 
   6  10  13      756.92      846.83     34.84 o 
   7  10  13     1090.63     1163.78     43.48 o 
   0  11  13      285.74      303.05     19.04 o 
   1  11  13      198.19      260.62     17.70 o 
   2  11  13      143.18      161.71     14.68 o 
   3  11  13        4.10       15.59      8.01 o 
   4  11  13      102.47      116.54     13.42 o 
   5  11  13      626.05      691.79     31.12 o 
   6  11  13      402.78      470.45     25.99 o 
  -1  -5  14        4.95        1.71      5.27 o 
   0  -5  14      360.11      361.14     18.62 o 
   1  -5  14      456.48      466.29     18.36 o 
  -3  -4  14       42.68       44.96      7.77 o 
  -2  -4  14       43.52       45.77      7.56 o 
  -1  -4  14      841.51      811.04     25.64 o 
   0  -4  14      497.94      509.64     23.46 o 
   1  -4  14        4.36        5.38      8.22 o 
   2  -4  14      168.07      162.48     10.86 o 
   3  -4  14       32.69       24.54      6.11 o 
   4  -4  14        2.95        3.68      5.11 o 
  -4  -3  14       48.99       44.01      9.24 o 
  -3  -3  14      330.24      348.16     15.46 o 
  -2  -3  14      115.87      113.77     11.49 o 
  -1  -3  14      388.76      386.92     15.86 o 
   0  -3  14      175.04      175.84     29.78 o 
   1  -3  14      212.16      186.00     11.33 o 
   2  -3  14      107.45      115.01      9.36 o 
   3  -3  14       77.77       66.01      7.72 o 
   4  -3  14       96.33       93.74      8.79 o 
   5  -3  14      202.42      203.53     11.88 o 
  -4  -2  14       26.91       20.08      5.88 o 
  -3  -2  14       81.56       90.40      8.88 o 
  -2  -2  14      175.15      186.46     11.18 o 
  -1  -2  14      191.59      188.55     11.13 o 
   0  -2  14       81.62       90.45      8.51 o 
   1  -2  14      861.54      859.10     55.14 o 
   2  -2  14       66.83       58.68     16.82 o 
   3  -2  14        4.76       14.61      5.60 o 
   4  -2  14      241.44      219.35     11.75 o 
   5  -2  14      225.64      230.74     12.27 o 
   6  -2  14       16.30       25.92      6.11 o 
  -5  -1  14        0.63       12.58      6.78 o 
  -4  -1  14      472.39      459.33     17.38 o 
  -3  -1  14      443.80      423.52     25.57 o 
  -2  -1  14      496.01      474.19     17.40 o 
  -1  -1  14      304.68      305.30     13.61 o 
   0  -1  14      539.04      578.02     18.95 o 
   1  -1  14      202.57      180.58     10.59 o 
   2  -1  14       21.19       15.87      5.22 o 
   3  -1  14      277.67      337.01     25.11 o 
   4  -1  14       78.23       58.41     10.92 o 
   5  -1  14      284.38      287.23     14.75 o 
   6  -1  14        2.22        3.18      4.70 o 
   7  -1  14      197.91      201.21     11.68 o 
  -5   0  14       11.31       19.65      5.80 o 
  -4   0  14      213.22      220.18     12.00 o 
  -3   0  14       55.45       65.57      7.89 o 
  -2   0  14      129.55      132.37      9.46 o 
  -1   0  14      301.37      278.73     14.19 o 
   0   0  14       60.41       73.58      7.52 o 
   1   0  14      361.19      375.69     27.96 o 
   2   0  14        1.52        4.87      4.49 o 
   3   0  14      539.46      512.40     17.47 o 
   4   0  14        3.30        4.85      4.65 o 
   5   0  14       12.76        4.66      4.76 o 
   6   0  14      386.33      387.75     18.09 o 
   7   0  14      540.43      521.97     20.76 o 
  -5   1  14      361.94      428.12     16.91 o 
  -4   1  14       60.92       52.41      9.87 o 
  -3   1  14      131.20      121.24     11.06 o 
  -2   1  14       21.61       45.73      6.58 o 
  -1   1  14       51.06       54.55      6.85 o 
   0   1  14       16.58       17.78      9.94 o 
   1   1  14      298.52      282.52     17.91 o 
   2   1  14     1136.34     1126.14     28.56 o 
   3   1  14       88.32       86.29      9.13 o 
   4   1  14      239.98      244.07     12.07 o 
   5   1  14      626.33      624.77     28.59 o 
   6   1  14      248.30      229.58     21.36 o 
   7   1  14       47.10       47.31      7.05 o 
   8   1  14      251.90      297.10     13.93 o 
  -5   2  14      323.70      375.10     15.88 o 
  -4   2  14       26.43       37.04      6.77 o 
  -3   2  14      207.61      219.71     17.11 o 
  -2   2  14      103.55       90.08      8.13 o 
  -1   2  14        1.60        0.99      4.17 o 
   0   2  14       82.55       86.30      8.92 o 
   1   2  14      515.10      540.43     17.87 o 
   2   2  14      362.51      367.91     14.32 o 
   3   2  14        3.07        5.45      4.56 o 
   4   2  14      386.24      356.75     14.25 o 
   5   2  14      114.88      103.59      8.37 o 
   6   2  14       59.56       79.87      7.82 o 
   7   2  14       16.16       14.08      5.29 o 
   8   2  14      227.31      231.07     12.40 o 
  -5   3  14       22.78       29.60      6.60 o 
  -4   3  14       16.32        6.07      4.90 o 
  -3   3  14      243.97      252.36     12.52 o 
  -2   3  14      189.95      195.39     10.71 o 
  -1   3  14        2.85        9.88      4.69 o 
   0   3  14      719.43      668.02     20.04 o 
   1   3  14     1706.44     1570.11     64.07 o 
   2   3  14      484.35      429.68     15.63 o 
   3   3  14        1.17        4.91      4.66 o 
   4   3  14      104.32      112.24      8.63 o 
   5   3  14       28.17       12.56      4.86 o 
   6   3  14       46.65       58.10      7.37 o 
   7   3  14      398.31      441.35     21.71 o 
   8   3  14      248.72      247.78     23.32 o 
  -5   4  14      455.71      424.06     17.60 o 
  -4   4  14      308.36      329.93     14.41 o 
  -3   4  14      356.55      394.40     30.98 o 
  -2   4  14      150.60      150.11     14.82 o 
  -1   4  14      627.13      581.43     22.76 o 
   0   4  14      688.02      685.14     20.43 o 
   1   4  14       22.32       26.06      5.58 o 
   2   4  14      293.09      292.24     19.11 o 
   3   4  14      413.39      403.70     19.84 o 
   4   4  14      293.43      260.55     12.25 o 
   5   4  14       55.21       48.40      6.69 o 
   6   4  14      265.46      296.51     16.58 o 
   7   4  14      100.55      123.25     15.59 o 
   8   4  14        2.02        5.44      4.80 o 
  -4   5  14       36.18       42.95      6.76 o 
  -3   5  14      268.31      311.09     13.77 o 
  -2   5  14        4.24       -0.84      5.34 o 
  -1   5  14      324.48      320.84     13.57 o 
   0   5  14       45.37       44.28     12.22 o 
   1   5  14        0.33        1.00      4.17 o 
   2   5  14      386.70      427.26     15.46 o 
   3   5  14     1202.07     1140.90     53.32 o 
   4   5  14        0.05        3.65      4.59 o 
   5   5  14      184.83      172.83     10.18 o 
   6   5  14      317.36      317.21     13.68 o 
   7   5  14        0.73        2.01      5.01 o 
   8   5  14       40.13       52.54      7.15 o 
  -4   6  14        0.64        0.32      4.95 o 
  -3   6  14      297.17      332.34     14.11 o 
  -2   6  14      105.88       90.20      7.95 o 
  -1   6  14      340.91      347.28     14.04 o 
   0   6  14       15.33       27.25      5.52 o 
   1   6  14      446.53      460.60     22.69 o 
   2   6  14      123.50      121.30     10.96 o 
   3   6  14       33.89       31.12      8.50 o 
   4   6  14      191.55      212.48     11.20 o 
   5   6  14      277.96      272.01     12.71 o 
   6   6  14       22.64       32.24      9.06 o 
   7   6  14        0.13        2.67      6.53 o 
  -3   7  14      456.87      448.95     23.88 o 
  -2   7  14      403.22      444.33     21.53 o 
  -1   7  14        0.12        6.97      4.57 o 
   0   7  14       16.72       28.41     12.71 o 
   1   7  14        3.51        4.80      4.27 o 
   2   7  14       49.33       52.69     11.10 o 
   3   7  14       39.68       43.31      6.55 o 
   4   7  14     1317.76     1393.56     46.29 o 
   5   7  14      800.01      891.79     34.00 o 
  -2   8  14       72.66       88.87     22.76 o 
  -1   8  14        5.66        5.03      6.11 o 
   0   8  14      207.65      218.02     14.54 o 
   1   8  14       72.84       78.71     11.80 o 
   2   8  14        6.08       12.14      5.00 o 
   3   8  14     1071.06     1222.86     42.15 o 
   4   8  14     1102.00     1293.60     43.62 o 
  -1   9  14       61.47       52.88      6.95 o 
   0   9  14       45.33       38.60      6.66 o 
   1   9  14       55.87       58.10      7.28 o 
   2   9  14      423.74      432.93     22.34 o 
   0  10  14      128.75      135.13     15.81 o 
   1  10  14       60.92       75.87     10.89 o 
  -1  -3  15        6.75        3.31      5.38 o 
   0  -3  15      663.37      706.83     22.92 o 
   1  -3  15       63.36       65.99     10.01 o 
   2  -3  15      114.22      109.16     18.44 o 
  -2  -2  15        0.88        6.11      5.58 o 
  -1  -2  15      199.21      197.06     22.30 o 
   0  -2  15      250.06      235.37     12.96 o 
   1  -2  15      180.56      210.46     18.86 o 
   2  -2  15       75.45       71.65     14.89 o 
   3  -2  15       73.15       64.88     10.50 o 
   4  -2  15      164.11      161.55     10.79 o 
  -3  -1  15        2.26        3.85      5.13 o 
  -2  -1  15      431.09      423.84     17.09 o 
  -1  -1  15      905.00      873.40     25.46 o 
   0  -1  15       73.42       65.74      7.86 o 
   1  -1  15       33.75       35.95      7.69 o 
   2  -1  15      482.94      533.38     18.88 o 
   3  -1  15        4.83        5.78      5.09 o 
   4  -1  15       30.89       28.38      6.18 o 
   5  -1  15       19.29       12.56      5.61 o 
  -3   0  15      190.94      177.99     11.53 o 
  -2   0  15      758.78      817.13     24.34 o 
  -1   0  15      390.00      420.78     16.47 o 
   0   0  15       13.64       27.77      6.29 o 
   1   0  15      104.40      103.71      8.75 o 
   2   0  15      158.63      158.12     19.88 o 
   3   0  15       28.47       33.31      8.78 o 
   4   0  15       86.00       74.44      8.01 o 
   5   0  15      161.50      155.98     17.95 o 
   6   0  15       32.91       39.60      7.14 o 
  -4   1  15        1.17       -6.67      4.67 o 
  -3   1  15      481.70      500.80     18.48 o 
  -2   1  15      244.37      239.82     12.53 o 
  -1   1  15        5.65        5.63      4.85 o 
   0   1  15      177.99      191.09     11.06 o 
   1   1  15      498.38      502.86     17.82 o 
   2   1  15       55.61       61.61      7.55 o 
   3   1  15       91.25       96.24     13.38 o 
   4   1  15      215.42      180.41     10.82 o 
   5   1  15       24.13       24.74      8.99 o 
   6   1  15       65.55       65.51      7.88 o 
  -4   2  15      164.56      169.22     11.31 o 
  -3   2  15      119.09      123.91     10.47 o 
  -2   2  15       49.29       55.44      7.25 o 
  -1   2  15       25.13       27.65      6.12 o 
   0   2  15      711.63      709.08     21.59 o 
   1   2  15      525.73      523.33     18.15 o 
   2   2  15      245.95      229.51     11.82 o 
   3   2  15      303.18      305.18     13.93 o 
   4   2  15      203.45      215.97     11.83 o 
   5   2  15        2.69        7.93      5.48 o 
   6   2  15      199.61      205.14     11.80 o 
   7   2  15        3.40        0.44      5.25 o 
  -4   3  15        4.34        7.10      6.25 o 
  -3   3  15        4.53       11.35     11.24 o 
  -2   3  15      197.41      178.28     10.94 o 
  -1   3  15      622.15      601.83     20.20 o 
   0   3  15      624.70      616.44     19.67 o 
   1   3  15      147.57      118.28      9.08 o 
   2   3  15      757.64      721.02     21.71 o 
   3   3  15      634.38      620.02     27.05 o 
   4   3  15       40.70       25.26      5.87 o 
   5   3  15       80.78       87.85      8.57 o 
   6   3  15      292.66      290.03     13.75 o 
   7   3  15        1.50        3.48      5.11 o 
  -3   4  15        0.43        9.68      6.43 o 
  -2   4  15      276.66      266.82     14.12 o 
  -1   4  15       95.24      109.63      9.04 o 
   0   4  15        1.17        4.25      4.53 o 
   1   4  15      506.36      494.95     17.47 o 
   2   4  15     1169.31     1171.54     29.92 o 
   3   4  15       75.28       66.61      7.60 o 
   4   4  15        0.83        3.09      4.67 o 
   5   4  15      191.00      222.51     12.09 o 
   6   4  15      130.12      148.66     22.87 o 
   7   4  15       11.85       13.58      7.24 o 
  -3   5  15        5.27       12.33      5.15 o 
  -2   5  15      479.12      472.78     17.27 o 
  -1   5  15      339.72      336.47     14.37 o 
   0   5  15        1.40       15.04      9.13 o 
   1   5  15      163.20      137.79      9.51 o 
   2   5  15      289.43      338.63     14.48 o 
   3   5  15       91.98       81.78      8.99 o 
   4   5  15      139.23      142.05     10.01 o 
   5   5  15      373.68      405.61     15.99 o 
   6   5  15       13.22       29.39      7.94 o 
   7   5  15       69.62       44.56      7.20 o 
  -2   6  15      126.53      114.21      9.29 o 
  -1   6  15      137.26      133.78      9.68 o 
   0   6  15      368.42      380.62     15.44 o 
   1   6  15      126.62      117.94     14.47 o 
   2   6  15       66.39       65.98      7.72 o 
   3   6  15       52.94       47.94      6.80 o 
   4   6  15      298.97      360.59     15.14 o 
   5   6  15        0.57        6.73      5.23 o 
   6   6  15      179.53      165.30     17.49 o 
   7   6  15      370.74      401.62     16.38 o 
  -2   7  15      376.10      356.15     14.93 o 
  -1   7  15        3.17        5.74      4.40 o 
   0   7  15       85.58      109.56     13.52 o 
   1   7  15       70.21       66.46      7.59 o 
   2   7  15      115.50      101.43      8.69 o 
   3   7  15      393.49      418.36     16.28 o 
   4   7  15      296.45      335.25     14.50 o 
   5   7  15       71.69       88.17      8.69 o 
  -1   8  15        3.14        2.09      5.15 o 
   0   8  15        4.61        8.35      6.85 o 
   1   8  15       30.73       45.31      9.83 o 
   2   8  15      325.23      388.44     41.16 o 
   3   8  15       44.93       40.61      6.95 o 
   4   8  15       12.40        2.75      7.41 o 
   1   9  15      295.72      291.95     13.93 o 
   2   9  15      463.36      490.45     17.99 o 
   0  -1  16      307.17      295.28     31.72 o 
   1  -1  16      130.31      160.24     11.08 o 
   2  -1  16        0.78        4.71      5.23 o 
  -1   0  16      575.32      561.91     19.93 o 
   0   0  16       49.02       38.49      8.25 o 
   1   0  16       40.72       21.21      6.14 o 
   2   0  16        0.50        8.46      5.31 o 
   3   0  16       59.44       46.92      7.49 o 
   4   0  16        9.20        3.94      5.27 o 
  -2   1  16        6.62       15.31      5.73 o 
  -1   1  16       77.59       72.60      8.30 o 
   0   1  16      398.10      400.00     16.23 o 
   1   1  16       80.63       84.31     13.84 o 
   2   1  16      132.33      133.76     34.18 o 
   3   1  16      175.28      168.92     11.21 o 
   4   1  16      285.87      338.06     47.17 o 
  -2   2  16      122.36      135.85     19.63 o 
  -1   2  16       53.24       53.04      9.13 o 
   0   2  16      101.86      114.57     19.11 o 
   1   2  16      155.48      154.06     15.03 o 
   2   2  16       90.76       93.51      8.78 o 
   3   2  16       47.48       53.19      7.65 o 
   4   2  16       90.95       89.90      8.87 o 
   5   2  16        2.60        7.63      5.45 o 
  -2   3  16       28.22       22.56      6.25 o 
  -1   3  16       26.29       42.52      7.07 o 
   0   3  16        6.23       -1.62      4.80 o 
   1   3  16      185.07      151.41     15.59 o 
   2   3  16        7.38       -0.69      4.95 o 
   3   3  16       88.44       87.34     12.19 o 
   4   3  16      258.09      271.58     13.81 o 
   5   3  16       26.22       16.28      6.16 o 
  -1   4  16       57.07       59.23      7.81 o 
   0   4  16      475.38      452.46     17.11 o 
   1   4  16       23.51       29.79      6.39 o 
   2   4  16        1.80        7.01      5.76 o 
   3   4  16      188.79      177.20     11.23 o 
   4   4  16      197.61      219.38     12.49 o 
   5   4  16        6.97        4.91      5.36 o 
   6   4  16       13.80        9.42      5.77 o 
  -1   5  16      966.37      918.06     33.37 o 
   0   5  16      400.82      398.43     16.34 o 
   1   5  16       30.51       22.56      6.26 o 
   2   5  16        4.30       25.88      5.95 o 
   3   5  16       77.19       91.32      9.01 o 
   4   5  16      172.63      174.60     12.64 o 
   5   5  16       33.39       49.10      7.84 o 
   0   6  16      184.80      184.80     11.41 o 
   1   6  16      126.20      144.81     10.30 o 
   2   6  16       18.30       18.79      6.18 o 
   3   6  16       18.44       14.93      7.06 o 
   4   6  16       57.10       62.11     13.42 o 
   5   6  16      313.18      366.93     16.04 o 
   1   7  16      557.47      566.43     48.22 o 
   2   7  16        1.87        9.26      5.40 o 
   3   7  16        3.82       -0.34      4.91 o 
   4   7  16       37.25       30.03      6.95 o 
   5   7  16      180.60      189.97     12.00 o 
                                                 
